# Supplementary material for: Alisol C 23-acetate from the rhizome of Alisma orientale
Source: Acta Crystallogr Sect E Struct Rep Online. 2008 Oct 31;64(Pt 11):o2231. doi: 10.1107/S1600536808032959 (PMC2959672; doi:10.1107/S1600536808032959)
Supplement: Supplementary file 1 [file e-64-o2231-sup1.cif]

##############################################################################
###                                                                        ###
###        Electronic paper (Acta Crystallographica Section E)             ###
###                                                                        ###
##############################################################################
#                                                                            #
# This CIF contains the data in a paper accepted for publication in Acta     #
# Crystallographica Section E. It conforms to the requirements of Notes      #
# for Authors for Section E, and has been peer reviewed under the auspices   #
# of the IUCr Commission on Journals.                                        #
#                                                                            #
# Full details of the Crystallographic Information File format               #
# are given in the paper "The Crystallographic Information File (CIF):       #
# a New Standard Archive File for Crystallography" by S. R. Hall, F. H.      #
# Allen and I. D. Brown [Acta Cryst. (1991), A47, 655-685].                  #
#                                                                            #
# The current version of the core CIF dictionary is obtainable from          #
# ftp://ftp.iucr.org/pub/cif_core.dic. The current version number is 2.4.    #
#                                                                            #
# Software is freely available for graphical display of the structure(s) in  #
# this CIF.  For information consult the CIF home page http://www.iucr.org/  #
# cif/home.html                                                              #
#                                                                            #
# This file may be used for bona fide research purposes within the           #
# scientific community so long as proper attribution is given to the journal # 
# article from which it was obtained.                                        #
#                                                                            #
##############################################################################
                                             
data_global
_audit_creation_method     'by CrystalStructure 3.7.0'
_journal_date_recd_electronic     2008-09-02
_journal_date_accepted     2008-10-11
_journal_name_full     'Acta Crystallographica, Section E'
_journal_year     2008
_journal_volume     64
_journal_issue     11
_journal_page_first     o2231
_journal_page_last     o2231
_journal_paper_category     QO
_journal_coeditor_code     IS2332
_publ_contact_author_name     'Zha Jun Zhan'
_publ_contact_author_address
;
College of Pharmaceutical Science
Zhejiang University of Technology
Hangzhou 310014
P. R. China
;
_publ_contact_author_email     'tianranyaowu@ziut.edu.cn'
_publ_contact_author_fax     '++86-571-88320913'
_publ_contact_author_phone     '++86-571-88871030'
_publ_section_title
;
Alisol C 23-acetate from the rhizome of <i>Alisma orientale</i>
;
loop_
    _publ_author_name
    _publ_author_address
    'Zha-Jun Zhan'
;
College of Pharmaceutical Science
Zhejiang University of Technology
Hangzhou 310014
People's Republic of China
;
    'Hong-Ling Bian'
;
College of Pharmaceutical Science
Zhejiang University of Technology
Hangzhou 310014
People's Republic of China
;
    'Wei-Guang Shan'
;
College of Pharmaceutical Science
Zhejiang University of Technology
Hangzhou 310014
People's Republic of China
;
data_I
_chemical_name_systematic
;
11\b-hydroxy-24,25-epoxy-3,16-oxo-protost-13(17)-en-23-yl acetate
;
_chemical_name_common
;
Alisol C 23-acetate
;
_chemical_formula_moiety     'C32 H48 O6'
_chemical_formula_sum     'C32 H48 O6'
_chemical_formula_iupac     'C32 H48 O6'
_chemical_formula_weight     528.73
_chemical_melting_point     ?
_symmetry_cell_setting     orthorhombic
_symmetry_space_group_name_H-M     'P 21 21 21'
_symmetry_space_group_name_Hall     'P 2ac 2ab'
loop_
    _symmetry_equiv_pos_site_id
    _symmetry_equiv_pos_as_xyz
    1 '+X,+Y,+Z'
    2 '1/2+X,1/2-Y,-Z'
    3 '-X,1/2+Y,1/2-Z'
    4 '1/2-X,-Y,1/2+Z'
_cell_length_a     7.6879(3)
_cell_length_b     14.6555(6)
_cell_length_c     26.9557(10)
_cell_angle_alpha     90.0000
_cell_angle_beta     90.0000
_cell_angle_gamma     90.0000
_cell_volume     3037.1(2)
_cell_formula_units_Z     4
_cell_measurement_reflns_used     17721
_cell_measurement_theta_min     3.0
_cell_measurement_theta_max     27.4
_cell_measurement_temperature     296.0(10)
_exptl_crystal_description     'chunk'
_exptl_crystal_colour     'colorless'
_exptl_crystal_size_max     0.55
_exptl_crystal_size_mid     0.38
_exptl_crystal_size_min     0.27
_exptl_crystal_density_diffrn     1.156
_exptl_crystal_density_meas     ?
_exptl_crystal_density_method     'not measured'
_exptl_crystal_F_000     1152.00
_exptl_absorpt_coefficient_mu     0.078
_exptl_absorpt_correction_type     multi-scan
_exptl_absorpt_process_details     '(<i>ABSCOR</i>; Higashi, 1995)'
_exptl_absorpt_correction_T_min     0.938
_exptl_absorpt_correction_T_max     0.979
_diffrn_radiation_type     'Mo K\a'
_diffrn_radiation_wavelength     0.71075
_diffrn_measurement_device_type     'Rigaku R-AXIS RAPID'
_diffrn_measurement_method     \w
_diffrn_detector_area_resol_mean     10.00
_diffrn_reflns_number     28664
_diffrn_reflns_av_R_equivalents     0.049
_diffrn_reflns_theta_max     27.42
_diffrn_reflns_theta_full     27.42
_diffrn_measured_fraction_theta_max     0.998
_diffrn_measured_fraction_theta_full     0.998
_diffrn_reflns_limit_h_min     -9
_diffrn_reflns_limit_h_max     8
_diffrn_reflns_limit_k_min     -18
_diffrn_reflns_limit_k_max     18
_diffrn_reflns_limit_l_min     -34
_diffrn_reflns_limit_l_max     34
_refine_special_details
;
Refinement using reflections with <i>F</i>^2^ > 2.0 \s(<i>F</i>^2^). The
weighted <i>R</i>-factor(<i>wR</i>), goodness of fit (<i>S</i>) and
<i>R</i>-factor (gt) are based on <i>F</i>, with <i>F</i> set to zero for
negative <i>F</i>. The threshold expression of <i>F</i>^2^ > 2.0
\s(<i>F</i>^2^) is used only for calculating <i>R</i>-factor (gt).
;
_reflns_number_total     3894
_reflns_number_gt     2600
_reflns_threshold_expression     F^2^>2\s(F^2^)
_refine_ls_structure_factor_coef     Fsqd
_refine_ls_R_factor_gt     0.0417
_refine_ls_wR_factor_ref     0.0745
_refine_ls_goodness_of_fit_ref     1.000
_refine_ls_number_reflns     3894
_refine_ls_number_parameters     345
_refine_ls_number_restraints     0
_refine_ls_hydrogen_treatment     constr
_refine_ls_weighting_scheme     calc
_refine_ls_weighting_details
              'w = 1/[\s^2^(Fo^2^)+(0.0030P)^2^+1.21P] where P=(Fo^2^+2Fc^2^)/3'
_refine_ls_shift/su_max     0.0000
_refine_diff_density_max     0.15
_refine_diff_density_min     -0.16
_refine_ls_extinction_method     'SHELXL97 (Sheldrick, 2008)'
_refine_ls_extinction_coef     0.0061(2)
loop_
    _atom_type_symbol
    _atom_type_description
    _atom_type_scat_dispersion_real
    _atom_type_scat_dispersion_imag
    _atom_type_scat_source
    'C' 'C' 0.003 0.002
;
International Tables for Crystallography
(1992, Vol. C, Tables 4.2.6.8 and 6.1.1.4)
;
    'H' 'H' 0.000 0.000
;
International Tables for Crystallography
(1992, Vol. C, Table 6.1.1.4)
;
    'O' 'O' 0.011 0.006
;
International Tables for Crystallography
(1992, Vol. C, Tables 4.2.6.8 and 6.1.1.4)
;
_computing_data_collection     'PROCESS-AUTO (Rigaku/MSC, 2004)'
_computing_cell_refinement     'PROCESS-AUTO (Rigaku/MSC, 2004)'
_computing_data_reduction     'CrystalStructure (Rigaku/MSC, 2004)'
_computing_structure_solution     'SIR97 (Altomare <i>et al.</i>, 1999)'
_computing_structure_refinement     'SHELXL97 (Sheldrick, 2008)'
_computing_molecular_graphics     'PLATON (Spek, 2003)'
_computing_publication_material     'CrystalStructure (Rigaku/MSC, 2004)'
loop_
    _atom_site_type_symbol
    _atom_site_label
    _atom_site_fract_x
    _atom_site_fract_y
    _atom_site_fract_z
    _atom_site_U_iso_or_equiv
    _atom_site_adp_type
    _atom_site_calc_flag
    _atom_site_refinement_flags
    _atom_site_occupancy
    _atom_site_disorder_assembly
    _atom_site_disorder_group
    O O1 0.9079(2) 0.36198(12) 0.17123(6) 0.0536(5) Uani d . 1.00 . .
    O O2 0.8415(3) 0.73734(14) 0.08083(8) 0.0762(6) Uani d . 1.00 . .
    O O3 0.3371(3) 0.04538(13) 0.05351(8) 0.0774(7) Uani d . 1.00 . .
    O O4 0.2703(3) -0.09965(16) 0.23760(6) 0.0743(6) Uani d . 1.00 . .
    O O5 0.6588(2) -0.03947(12) 0.21762(6) 0.0567(5) Uani d . 1.00 . .
    O O6 0.5884(3) 0.10029(14) 0.24578(8) 0.0734(6) Uani d . 1.00 . .
    C C1 0.8778(3) 0.49351(19) 0.08259(11) 0.0522(7) Uani d . 1.00 . .
    C C2 0.9137(4) 0.5859(2) 0.05699(12) 0.0729(9) Uani d . 1.00 . .
    C C3 0.7907(4) 0.6613(2) 0.06907(10) 0.0574(8) Uani d . 1.00 . .
    C C4 0.5994(4) 0.63909(18) 0.06307(11) 0.0564(8) Uani d . 1.00 . .
    C C5 0.5682(3) 0.53516(18) 0.07159(10) 0.0454(6) Uani d . 1.00 . .
    C C6 0.3822(3) 0.51119(18) 0.08536(12) 0.0588(8) Uani d . 1.00 . .
    C C7 0.3453(3) 0.41005(18) 0.07801(11) 0.0552(7) Uani d . 1.00 . .
    C C8 0.4999(3) 0.34560(17) 0.08954(9) 0.0412(6) Uani d . 1.00 . .
    C C9 0.6367(3) 0.39218(17) 0.12400(8) 0.0383(5) Uani d . 1.00 . .
    C C10 0.6982(3) 0.49128(17) 0.10832(9) 0.0414(6) Uani d . 1.00 . .
    C C11 0.7867(3) 0.32593(18) 0.13584(9) 0.0441(6) Uani d . 1.00 . .
    C C12 0.7249(3) 0.23271(18) 0.15519(10) 0.0479(6) Uani d . 1.00 . .
    C C13 0.5777(3) 0.19359(17) 0.12627(9) 0.0422(6) Uani d . 1.00 . .
    C C14 0.4269(3) 0.25806(17) 0.11658(9) 0.0437(6) Uani d . 1.00 . .
    C C15 0.3048(3) 0.19951(18) 0.08388(11) 0.0565(7) Uani d . 1.00 . .
    C C16 0.3938(4) 0.10850(19) 0.07820(10) 0.0535(7) Uani d . 1.00 . .
    C C17 0.5575(3) 0.11018(17) 0.10672(9) 0.0433(6) Uani d . 1.00 . .
    C C18 0.3370(4) 0.2781(2) 0.16659(10) 0.0608(8) Uani d . 1.00 . .
    C C19 0.7123(4) 0.54712(18) 0.15655(9) 0.0567(7) Uani d . 1.00 . .
    C C20 0.6764(4) 0.02966(18) 0.11109(9) 0.0502(7) Uani d . 1.00 . .
    C C21 0.7635(5) 0.0067(2) 0.06118(11) 0.0788(10) Uani d . 1.00 . .
    C C22 0.5824(4) -0.05448(18) 0.13151(9) 0.0509(7) Uani d . 1.00 . .
    C C23 0.5108(3) -0.0416(2) 0.18363(9) 0.0500(6) Uani d . 1.00 . .
    C C24 0.3985(4) -0.1196(2) 0.19966(10) 0.0554(7) Uani d . 1.00 . .
    C C25 0.2119(4) -0.1263(2) 0.18803(11) 0.0661(8) Uani d . 1.00 . .
    C C26 0.1196(4) -0.0528(2) 0.15994(12) 0.1002(13) Uani d . 1.00 . .
    C C27 0.1282(5) -0.2187(2) 0.18659(13) 0.1025(13) Uani d . 1.00 . .
    C C28 0.5589(5) 0.6623(2) 0.00834(12) 0.0990(14) Uani d . 1.00 . .
    C C29 0.4887(4) 0.7023(2) 0.09565(16) 0.0909(12) Uani d . 1.00 . .
    C C30 0.5868(3) 0.31638(18) 0.04010(9) 0.0518(7) Uani d . 1.00 . .
    C C31 0.6825(4) 0.0351(2) 0.24614(10) 0.0560(7) Uani d . 1.00 . .
    C C32 0.8436(4) 0.0251(2) 0.27699(11) 0.0789(10) Uani d . 1.00 . .
    H H5 0.5897 0.5058 0.0395 0.055 Uiso c R 1.00 . .
    H H9 0.5763 0.4008 0.1557 0.046 Uiso c R 1.00 . .
    H H11 0.9672 0.4828 0.1073 0.063 Uiso c R 1.00 . .
    H H12 0.8817 0.4456 0.0578 0.063 Uiso c R 1.00 . .
    H H20 0.7687 0.0458 0.1346 0.060 Uiso c R 1.00 . .
    H H21 1.0296 0.6054 0.0665 0.088 Uiso c R 1.00 . .
    H H22 0.9098 0.5760 0.0214 0.088 Uiso c R 1.00 . .
    H H23 0.4457 0.0158 0.1857 0.060 Uiso c R 1.00 . .
    H H24 0.4588 -0.1781 0.2034 0.066 Uiso c R 1.00 . .
    H H61 0.3630 0.5267 0.1199 0.071 Uiso c R 1.00 . .
    H H62 0.3035 0.5462 0.0647 0.071 Uiso c R 1.00 . .
    H H71 0.2493 0.3933 0.0995 0.066 Uiso c R 1.00 . .
    H H72 0.3118 0.4008 0.0437 0.066 Uiso c R 1.00 . .
    H H101 0.8586 0.3692 0.1980 0.080 Uiso c R 1.00 . .
    H H111 0.8505 0.3152 0.1049 0.053 Uiso c R 1.00 . .
    H H121 0.8218 0.1904 0.1537 0.057 Uiso c R 1.00 . .
    H H122 0.6880 0.2399 0.1894 0.057 Uiso c R 1.00 . .
    H H151 0.1928 0.1920 0.0999 0.068 Uiso c R 1.00 . .
    H H152 0.2887 0.2280 0.0517 0.068 Uiso c R 1.00 . .
    H H181 0.3036 0.2216 0.1820 0.073 Uiso c R 1.00 . .
    H H182 0.2354 0.3148 0.1610 0.073 Uiso c R 1.00 . .
    H H183 0.4160 0.3103 0.1879 0.073 Uiso c R 1.00 . .
    H H191 0.5990 0.5537 0.1711 0.068 Uiso c R 1.00 . .
    H H192 0.7592 0.6063 0.1492 0.068 Uiso c R 1.00 . .
    H H193 0.7876 0.5161 0.1794 0.068 Uiso c R 1.00 . .
    H H211 0.6757 -0.0070 0.0370 0.095 Uiso c R 1.00 . .
    H H212 0.8309 0.0580 0.0502 0.095 Uiso c R 1.00 . .
    H H213 0.8383 -0.0452 0.0653 0.095 Uiso c R 1.00 . .
    H H221 0.6638 -0.1050 0.1320 0.061 Uiso c R 1.00 . .
    H H222 0.4863 -0.0689 0.1095 0.061 Uiso c R 1.00 . .
    H H261 -0.0015 -0.0531 0.1686 0.120 Uiso c R 1.00 . .
    H H262 0.1318 -0.0635 0.1250 0.120 Uiso c R 1.00 . .
    H H263 0.1693 0.0053 0.1682 0.120 Uiso c R 1.00 . .
    H H271 0.1980 -0.2612 0.2050 0.123 Uiso c R 1.00 . .
    H H272 0.0144 -0.2152 0.2011 0.123 Uiso c R 1.00 . .
    H H273 0.1188 -0.2387 0.1528 0.123 Uiso c R 1.00 . .
    H H281 0.6332 0.6272 -0.0130 0.119 Uiso c R 1.00 . .
    H H282 0.4396 0.6481 0.0013 0.119 Uiso c R 1.00 . .
    H H283 0.5788 0.7262 0.0027 0.119 Uiso c R 1.00 . .
    H H291 0.3677 0.6921 0.0888 0.109 Uiso c R 1.00 . .
    H H292 0.5174 0.7647 0.0885 0.109 Uiso c R 1.00 . .
    H H293 0.5117 0.6897 0.1300 0.109 Uiso c R 1.00 . .
    H H301 0.6758 0.2721 0.0468 0.062 Uiso c R 1.00 . .
    H H302 0.5009 0.2902 0.0186 0.062 Uiso c R 1.00 . .
    H H303 0.6377 0.3688 0.0244 0.062 Uiso c R 1.00 . .
    H H321 0.9431 0.0432 0.2579 0.095 Uiso c R 1.00 . .
    H H322 0.8345 0.0631 0.3059 0.095 Uiso c R 1.00 . .
    H H323 0.8563 -0.0374 0.2870 0.095 Uiso c R 1.00 . .
loop_
    _atom_site_aniso_label
    _atom_site_aniso_U_11
    _atom_site_aniso_U_22
    _atom_site_aniso_U_33
    _atom_site_aniso_U_12
    _atom_site_aniso_U_13
    _atom_site_aniso_U_23
    O1 0.0422(10) 0.0596(12) 0.0590(10) -0.0007(10) -0.0170(9) -0.0020(9)
    O2 0.0834(17) 0.0582(13) 0.0871(15) -0.0209(13) -0.0096(14) 0.0027(12)
    O3 0.1001(18) 0.0547(13) 0.0775(14) -0.0029(14) -0.0350(14) -0.0082(11)
    O4 0.0846(16) 0.0903(16) 0.0479(11) -0.0117(15) 0.0047(11) 0.0012(11)
    O5 0.0595(12) 0.0544(11) 0.0561(10) 0.0068(11) -0.0144(10) -0.0020(10)
    O6 0.0839(17) 0.0616(13) 0.0748(13) 0.0081(14) -0.0117(13) -0.0101(11)
    C1 0.0437(16) 0.0561(17) 0.0568(16) 0.0026(14) 0.0059(14) 0.0033(14)
    C2 0.061(2) 0.063(2) 0.095(2) -0.0008(18) 0.0171(19) 0.0168(18)
    C3 0.065(2) 0.0525(18) 0.0545(16) -0.0043(17) -0.0056(16) 0.0074(14)
    C4 0.0584(19) 0.0385(15) 0.0722(19) 0.0011(15) -0.0149(16) -0.0003(13)
    C5 0.0454(15) 0.0389(14) 0.0521(14) 0.0014(13) -0.0067(13) 0.0007(12)
    C6 0.0414(16) 0.0457(17) 0.089(2) 0.0075(14) -0.0104(16) -0.0016(15)
    C7 0.0442(16) 0.0464(16) 0.0749(18) 0.0018(14) -0.0155(15) 0.0071(14)
    C8 0.0408(14) 0.0399(14) 0.0429(13) 0.0047(12) -0.0072(12) 0.0006(11)
    C9 0.0354(13) 0.0416(13) 0.0379(12) 0.0037(11) -0.0012(11) -0.0031(11)
    C10 0.0379(14) 0.0437(14) 0.0425(13) 0.0027(12) -0.0013(11) -0.0031(11)
    C11 0.0399(14) 0.0481(15) 0.0444(13) 0.0040(13) -0.0078(12) -0.0026(12)
    C12 0.0458(17) 0.0465(15) 0.0512(15) 0.0041(13) -0.0114(13) 0.0024(12)
    C13 0.0435(15) 0.0456(15) 0.0376(12) 0.0049(13) -0.0049(12) 0.0039(11)
    C14 0.0395(15) 0.0417(14) 0.0498(14) 0.0034(13) -0.0071(12) 0.0008(12)
    C15 0.0501(17) 0.0460(16) 0.0733(18) -0.0006(15) -0.0183(16) 0.0033(14)
    C16 0.065(2) 0.0484(16) 0.0476(14) -0.0067(16) -0.0113(14) 0.0028(13)
    C17 0.0511(16) 0.0391(14) 0.0398(12) 0.0030(13) -0.0031(12) 0.0030(11)
    C18 0.0528(18) 0.0592(18) 0.0703(18) 0.0033(16) 0.0117(16) 0.0061(15)
    C19 0.068(2) 0.0534(17) 0.0489(15) -0.0040(17) -0.0024(15) -0.0080(13)
    C20 0.0600(18) 0.0441(15) 0.0466(14) 0.0091(15) 0.0019(14) -0.0029(12)
    C21 0.093(2) 0.079(2) 0.0644(19) 0.017(2) 0.0239(19) -0.0034(17)
    C22 0.0620(18) 0.0430(15) 0.0477(14) 0.0081(15) -0.0016(14) -0.0019(12)
    C23 0.0515(16) 0.0487(16) 0.0499(15) 0.0031(15) -0.0092(13) 0.0038(13)
    C24 0.0614(19) 0.0520(17) 0.0528(15) -0.0005(16) -0.0031(14) 0.0060(13)
    C25 0.060(2) 0.084(2) 0.0537(17) -0.0043(19) -0.0031(15) 0.0031(16)
    C26 0.063(2) 0.148(3) 0.089(2) 0.021(2) -0.005(2) 0.027(2)
    C27 0.089(3) 0.116(3) 0.103(2) -0.042(2) -0.004(2) -0.005(2)
    C28 0.135(3) 0.054(2) 0.108(2) -0.020(2) -0.067(2) 0.0293(19)
    C29 0.069(2) 0.0450(19) 0.158(3) 0.0084(18) 0.004(2) -0.016(2)
    C30 0.0636(19) 0.0502(16) 0.0417(13) -0.0022(16) -0.0072(13) -0.0032(12)
    C31 0.062(2) 0.0603(19) 0.0460(15) -0.0077(18) -0.0019(15) 0.0061(15)
    C32 0.078(2) 0.090(2) 0.069(2) -0.001(2) -0.0240(19) -0.0026(18)
_geom_special_details
;
ENTER SPECIAL DETAILS OF THE MOLECULAR GEOMETRY
;
loop_
    _geom_bond_atom_site_label_1
    _geom_bond_atom_site_label_2
    _geom_bond_site_symmetry_1
    _geom_bond_site_symmetry_2
    _geom_bond_distance
    _geom_bond_publ_flag
    O1 C11 . . 1.434(3) ?
    O2 C3 . . 1.223(3) ?
    O3 C16 . . 1.220(3) ?
    O4 C24 . . 1.450(3) ?
    O4 C25 . . 1.463(3) ?
    O5 C23 . . 1.461(3) ?
    O5 C31 . . 1.349(3) ?
    O6 C31 . . 1.198(3) ?
    C1 C2 . . 1.544(4) ?
    C1 C10 . . 1.545(3) ?
    C2 C3 . . 1.491(4) ?
    C3 C4 . . 1.515(4) ?
    C4 C5 . . 1.559(3) ?
    C4 C28 . . 1.546(4) ?
    C4 C29 . . 1.534(4) ?
    C5 C6 . . 1.518(3) ?
    C5 C10 . . 1.547(3) ?
    C6 C7 . . 1.522(3) ?
    C7 C8 . . 1.550(3) ?
    C8 C9 . . 1.560(3) ?
    C8 C14 . . 1.579(3) ?
    C8 C30 . . 1.551(3) ?
    C9 C10 . . 1.585(3) ?
    C9 C11 . . 1.541(3) ?
    C10 C19 . . 1.540(3) ?
    C11 C12 . . 1.538(3) ?
    C12 C13 . . 1.489(3) ?
    C13 C14 . . 1.518(3) ?
    C13 C17 . . 1.340(3) ?
    C14 C15 . . 1.547(3) ?
    C14 C18 . . 1.543(3) ?
    C15 C16 . . 1.507(3) ?
    C16 C17 . . 1.475(4) ?
    C17 C20 . . 1.497(3) ?
    C20 C21 . . 1.540(4) ?
    C20 C22 . . 1.532(3) ?
    C22 C23 . . 1.521(3) ?
    C23 C24 . . 1.497(4) ?
    C24 C25 . . 1.472(4) ?
    C25 C26 . . 1.496(5) ?
    C25 C27 . . 1.499(5) ?
    C31 C32 . . 1.499(4) ?
    C1 H11 . . 0.970 ?
    C1 H12 . . 0.970 ?
    C2 H21 . . 0.970 ?
    C2 H22 . . 0.970 ?
    C5 H5 . . 0.980 ?
    C6 H61 . . 0.970 ?
    C6 H62 . . 0.970 ?
    C7 H71 . . 0.970 ?
    C7 H72 . . 0.970 ?
    C9 H9 . . 0.980 ?
    C11 H111 . . 0.980 ?
    C12 H121 . . 0.970 ?
    C12 H122 . . 0.970 ?
    C15 H151 . . 0.970 ?
    C15 H152 . . 0.970 ?
    C18 H181 . . 0.960 ?
    C18 H182 . . 0.960 ?
    C18 H183 . . 0.960 ?
    C19 H191 . . 0.960 ?
    C19 H192 . . 0.960 ?
    C19 H193 . . 0.960 ?
    C20 H20 . . 0.980 ?
    C21 H211 . . 0.960 ?
    C21 H212 . . 0.960 ?
    C21 H213 . . 0.960 ?
    C22 H221 . . 0.970 ?
    C22 H222 . . 0.970 ?
    C23 H23 . . 0.980 ?
    C24 H24 . . 0.980 ?
    C26 H261 . . 0.960 ?
    C26 H262 . . 0.960 ?
    C26 H263 . . 0.960 ?
    C27 H271 . . 0.960 ?
    C27 H272 . . 0.960 ?
    C27 H273 . . 0.960 ?
    C28 H281 . . 0.960 ?
    C28 H282 . . 0.960 ?
    C28 H283 . . 0.960 ?
    C29 H291 . . 0.960 ?
    C29 H292 . . 0.960 ?
    C29 H293 . . 0.960 ?
    C30 H301 . . 0.960 ?
    C30 H302 . . 0.960 ?
    C30 H303 . . 0.960 ?
    C32 H321 . . 0.960 ?
    C32 H322 . . 0.960 ?
    C32 H323 . . 0.960 ?
loop_
    _geom_angle_atom_site_label_1
    _geom_angle_atom_site_label_2
    _geom_angle_atom_site_label_3
    _geom_angle_site_symmetry_1
    _geom_angle_site_symmetry_2
    _geom_angle_site_symmetry_3
    _geom_angle
    _geom_angle_publ_flag
    C24 O4 C25 . . . 60.70(19) ?
    C23 O5 C31 . . . 118.7(2) ?
    C2 C1 C10 . . . 112.3(2) ?
    C1 C2 C3 . . . 116.0(2) ?
    O2 C3 C2 . . . 122.0(3) ?
    O2 C3 C4 . . . 122.3(2) ?
    C2 C3 C4 . . . 115.7(2) ?
    C3 C4 C5 . . . 110.1(2) ?
    C3 C4 C28 . . . 104.5(2) ?
    C3 C4 C29 . . . 110.3(2) ?
    C5 C4 C28 . . . 109.0(2) ?
    C5 C4 C29 . . . 114.9(2) ?
    C28 C4 C29 . . . 107.6(2) ?
    C4 C5 C6 . . . 114.0(2) ?
    C4 C5 C10 . . . 113.6(2) ?
    C6 C5 C10 . . . 110.9(2) ?
    C5 C6 C7 . . . 111.7(2) ?
    C6 C7 C8 . . . 115.1(2) ?
    C7 C8 C9 . . . 111.7(2) ?
    C7 C8 C14 . . . 108.4(2) ?
    C7 C8 C30 . . . 109.1(2) ?
    C9 C8 C14 . . . 108.68(19) ?
    C9 C8 C30 . . . 110.0(2) ?
    C14 C8 C30 . . . 109.00(19) ?
    C8 C9 C10 . . . 116.32(19) ?
    C8 C9 C11 . . . 110.6(2) ?
    C10 C9 C11 . . . 114.1(2) ?
    C1 C10 C5 . . . 106.3(2) ?
    C1 C10 C9 . . . 113.9(2) ?
    C1 C10 C19 . . . 107.8(2) ?
    C5 C10 C9 . . . 111.0(2) ?
    C5 C10 C19 . . . 111.4(2) ?
    C9 C10 C19 . . . 106.43(19) ?
    O1 C11 C9 . . . 113.1(2) ?
    O1 C11 C12 . . . 107.60(19) ?
    C9 C11 C12 . . . 113.5(2) ?
    C11 C12 C13 . . . 113.5(2) ?
    C12 C13 C14 . . . 115.5(2) ?
    C12 C13 C17 . . . 130.1(2) ?
    C14 C13 C17 . . . 114.3(2) ?
    C8 C14 C13 . . . 108.3(2) ?
    C8 C14 C15 . . . 113.8(2) ?
    C8 C14 C18 . . . 114.1(2) ?
    C13 C14 C15 . . . 102.5(2) ?
    C13 C14 C18 . . . 108.1(2) ?
    C15 C14 C18 . . . 109.4(2) ?
    C14 C15 C16 . . . 105.9(2) ?
    O3 C16 C15 . . . 124.4(2) ?
    O3 C16 C17 . . . 127.0(2) ?
    C15 C16 C17 . . . 108.6(2) ?
    C13 C17 C16 . . . 108.6(2) ?
    C13 C17 C20 . . . 128.1(2) ?
    C16 C17 C20 . . . 123.3(2) ?
    C17 C20 C21 . . . 111.7(2) ?
    C17 C20 C22 . . . 112.0(2) ?
    C21 C20 C22 . . . 110.1(2) ?
    C20 C22 C23 . . . 113.7(2) ?
    O5 C23 C22 . . . 107.5(2) ?
    O5 C23 C24 . . . 106.5(2) ?
    C22 C23 C24 . . . 112.4(2) ?
    O4 C24 C23 . . . 116.2(2) ?
    O4 C24 C25 . . . 60.08(19) ?
    C23 C24 C25 . . . 123.5(2) ?
    O4 C25 C24 . . . 59.22(18) ?
    O4 C25 C26 . . . 114.6(2) ?
    O4 C25 C27 . . . 113.4(2) ?
    C24 C25 C26 . . . 121.4(3) ?
    C24 C25 C27 . . . 119.0(3) ?
    C26 C25 C27 . . . 115.7(3) ?
    O5 C31 O6 . . . 124.0(2) ?
    O5 C31 C32 . . . 110.4(2) ?
    O6 C31 C32 . . . 125.6(2) ?
    C11 O1 H101 . . . 109.3 ?
    C2 C1 H11 . . . 108.8 ?
    C2 C1 H12 . . . 108.8 ?
    C10 C1 H11 . . . 108.8 ?
    C10 C1 H12 . . . 108.8 ?
    H11 C1 H12 . . . 109.5 ?
    C1 C2 H21 . . . 107.8 ?
    C1 C2 H22 . . . 107.8 ?
    C3 C2 H21 . . . 107.8 ?
    C3 C2 H22 . . . 107.8 ?
    H21 C2 H22 . . . 109.5 ?
    C4 C5 H5 . . . 105.8 ?
    C6 C5 H5 . . . 105.8 ?
    C10 C5 H5 . . . 105.8 ?
    C5 C6 H61 . . . 108.9 ?
    C5 C6 H62 . . . 108.9 ?
    C7 C6 H61 . . . 108.9 ?
    C7 C6 H62 . . . 108.9 ?
    H61 C6 H62 . . . 109.5 ?
    C6 C7 H71 . . . 108.0 ?
    C6 C7 H72 . . . 108.0 ?
    C8 C7 H71 . . . 108.0 ?
    C8 C7 H72 . . . 108.0 ?
    H71 C7 H72 . . . 109.5 ?
    C8 C9 H9 . . . 104.8 ?
    C10 C9 H9 . . . 104.8 ?
    C11 C9 H9 . . . 104.8 ?
    O1 C11 H111 . . . 107.5 ?
    C9 C11 H111 . . . 107.5 ?
    C12 C11 H111 . . . 107.5 ?
    C11 C12 H121 . . . 108.4 ?
    C11 C12 H122 . . . 108.4 ?
    C13 C12 H121 . . . 108.4 ?
    C13 C12 H122 . . . 108.4 ?
    H121 C12 H122 . . . 109.5 ?
    C14 C15 H151 . . . 110.4 ?
    C14 C15 H152 . . . 110.4 ?
    C16 C15 H151 . . . 110.4 ?
    C16 C15 H152 . . . 110.4 ?
    H151 C15 H152 . . . 109.5 ?
    C14 C18 H181 . . . 109.5 ?
    C14 C18 H182 . . . 109.5 ?
    C14 C18 H183 . . . 109.5 ?
    H181 C18 H182 . . . 109.5 ?
    H181 C18 H183 . . . 109.5 ?
    H182 C18 H183 . . . 109.5 ?
    C10 C19 H191 . . . 109.5 ?
    C10 C19 H192 . . . 109.5 ?
    C10 C19 H193 . . . 109.5 ?
    H191 C19 H192 . . . 109.5 ?
    H191 C19 H193 . . . 109.5 ?
    H192 C19 H193 . . . 109.5 ?
    C17 C20 H20 . . . 107.6 ?
    C21 C20 H20 . . . 107.6 ?
    C22 C20 H20 . . . 107.6 ?
    C20 C21 H211 . . . 109.5 ?
    C20 C21 H212 . . . 109.5 ?
    C20 C21 H213 . . . 109.5 ?
    H211 C21 H212 . . . 109.5 ?
    H211 C21 H213 . . . 109.5 ?
    H212 C21 H213 . . . 109.5 ?
    C20 C22 H221 . . . 108.4 ?
    C20 C22 H222 . . . 108.4 ?
    C23 C22 H221 . . . 108.4 ?
    C23 C22 H222 . . . 108.4 ?
    H221 C22 H222 . . . 109.5 ?
    O5 C23 H23 . . . 110.1 ?
    C22 C23 H23 . . . 110.1 ?
    C24 C23 H23 . . . 110.1 ?
    O4 C24 H24 . . . 115.1 ?
    C23 C24 H24 . . . 115.1 ?
    C25 C24 H24 . . . 115.1 ?
    C25 C26 H261 . . . 109.5 ?
    C25 C26 H262 . . . 109.5 ?
    C25 C26 H263 . . . 109.5 ?
    H261 C26 H262 . . . 109.5 ?
    H261 C26 H263 . . . 109.5 ?
    H262 C26 H263 . . . 109.5 ?
    C25 C27 H271 . . . 109.5 ?
    C25 C27 H272 . . . 109.5 ?
    C25 C27 H273 . . . 109.5 ?
    H271 C27 H272 . . . 109.5 ?
    H271 C27 H273 . . . 109.5 ?
    H272 C27 H273 . . . 109.5 ?
    C4 C28 H281 . . . 109.5 ?
    C4 C28 H282 . . . 109.5 ?
    C4 C28 H283 . . . 109.5 ?
    H281 C28 H282 . . . 109.5 ?
    H281 C28 H283 . . . 109.5 ?
    H282 C28 H283 . . . 109.5 ?
    C4 C29 H291 . . . 109.5 ?
    C4 C29 H292 . . . 109.5 ?
    C4 C29 H293 . . . 109.5 ?
    H291 C29 H292 . . . 109.5 ?
    H291 C29 H293 . . . 109.5 ?
    H292 C29 H293 . . . 109.5 ?
    C8 C30 H301 . . . 109.5 ?
    C8 C30 H302 . . . 109.5 ?
    C8 C30 H303 . . . 109.5 ?
    H301 C30 H302 . . . 109.5 ?
    H301 C30 H303 . . . 109.5 ?
    H302 C30 H303 . . . 109.5 ?
    C31 C32 H321 . . . 109.5 ?
    C31 C32 H322 . . . 109.5 ?
    C31 C32 H323 . . . 109.5 ?
    H321 C32 H322 . . . 109.5 ?
    H321 C32 H323 . . . 109.5 ?
    H322 C32 H323 . . . 109.5 ?
loop_
    _geom_torsion_atom_site_label_1
    _geom_torsion_atom_site_label_2
    _geom_torsion_atom_site_label_3
    _geom_torsion_atom_site_label_4
    _geom_torsion_site_symmetry_1
    _geom_torsion_site_symmetry_2
    _geom_torsion_site_symmetry_3
    _geom_torsion_site_symmetry_4
    _geom_torsion
    _geom_torsion_publ_flag
    C24 O4 C25 C26 . . . . -113.3(3) ?
    C24 O4 C25 C27 . . . . 110.9(3) ?
    C25 O4 C24 C23 . . . . 115.3(2) ?
    C23 O5 C31 O6 . . . . 0.7(4) ?
    C23 O5 C31 C32 . . . . -178.2(2) ?
    C31 O5 C23 C22 . . . . 121.3(2) ?
    C31 O5 C23 C24 . . . . -118.1(2) ?
    C2 C1 C10 C5 . . . . 43.8(2) ?
    C2 C1 C10 C9 . . . . 166.4(2) ?
    C2 C1 C10 C19 . . . . -75.8(2) ?
    C10 C1 C2 C3 . . . . 11.3(3) ?
    C1 C2 C3 O2 . . . . 131.8(3) ?
    C1 C2 C3 C4 . . . . -51.5(3) ?
    O2 C3 C4 C5 . . . . -154.7(2) ?
    O2 C3 C4 C28 . . . . 88.4(3) ?
    O2 C3 C4 C29 . . . . -26.9(3) ?
    C2 C3 C4 C5 . . . . 28.5(3) ?
    C2 C3 C4 C28 . . . . -88.3(2) ?
    C2 C3 C4 C29 . . . . 156.3(2) ?
    C3 C4 C5 C6 . . . . 158.5(2) ?
    C3 C4 C5 C10 . . . . 30.1(3) ?
    C28 C4 C5 C6 . . . . -87.5(3) ?
    C28 C4 C5 C10 . . . . 144.1(2) ?
    C29 C4 C5 C6 . . . . 33.2(3) ?
    C29 C4 C5 C10 . . . . -95.2(3) ?
    C4 C5 C6 C7 . . . . 162.7(2) ?
    C4 C5 C10 C1 . . . . -67.5(2) ?
    C4 C5 C10 C9 . . . . 168.1(2) ?
    C4 C5 C10 C19 . . . . 49.7(2) ?
    C6 C5 C10 C1 . . . . 162.6(2) ?
    C6 C5 C10 C9 . . . . 38.1(2) ?
    C6 C5 C10 C19 . . . . -80.3(2) ?
    C10 C5 C6 C7 . . . . -67.5(3) ?
    C5 C6 C7 C8 . . . . 35.1(3) ?
    C6 C7 C8 C9 . . . . 20.9(3) ?
    C6 C7 C8 C14 . . . . 140.6(2) ?
    C6 C7 C8 C30 . . . . -100.9(2) ?
    C7 C8 C9 C10 . . . . -49.0(2) ?
    C7 C8 C9 C11 . . . . 178.7(2) ?
    C7 C8 C14 C13 . . . . 178.1(2) ?
    C7 C8 C14 C15 . . . . 64.9(2) ?
    C7 C8 C14 C18 . . . . -61.5(2) ?
    C9 C8 C14 C13 . . . . -60.3(2) ?
    C9 C8 C14 C15 . . . . -173.5(2) ?
    C9 C8 C14 C18 . . . . 60.0(2) ?
    C14 C8 C9 C10 . . . . -168.5(2) ?
    C14 C8 C9 C11 . . . . 59.2(2) ?
    C30 C8 C9 C10 . . . . 72.3(2) ?
    C30 C8 C9 C11 . . . . -60.1(2) ?
    C30 C8 C14 C13 . . . . 59.5(2) ?
    C30 C8 C14 C15 . . . . -53.7(2) ?
    C30 C8 C14 C18 . . . . 179.9(2) ?
    C8 C9 C10 C1 . . . . -101.6(2) ?
    C8 C9 C10 C5 . . . . 18.5(2) ?
    C8 C9 C10 C19 . . . . 139.8(2) ?
    C8 C9 C11 O1 . . . . -174.33(18) ?
    C8 C9 C11 C12 . . . . -51.4(2) ?
    C10 C9 C11 O1 . . . . 52.2(2) ?
    C10 C9 C11 C12 . . . . 175.14(19) ?
    C11 C9 C10 C1 . . . . 29.1(2) ?
    C11 C9 C10 C5 . . . . 149.2(2) ?
    C11 C9 C10 C19 . . . . -89.5(2) ?
    O1 C11 C12 C13 . . . . 170.9(2) ?
    C9 C11 C12 C13 . . . . 45.0(2) ?
    C11 C12 C13 C14 . . . . -48.6(3) ?
    C11 C12 C13 C17 . . . . 130.5(2) ?
    C12 C13 C14 C8 . . . . 56.2(2) ?
    C12 C13 C14 C15 . . . . 176.7(2) ?
    C12 C13 C14 C18 . . . . -67.8(2) ?
    C12 C13 C17 C16 . . . . -175.6(2) ?
    C12 C13 C17 C20 . . . . 3.8(4) ?
    C14 C13 C17 C16 . . . . 3.5(3) ?
    C14 C13 C17 C20 . . . . -177.1(2) ?
    C17 C13 C14 C8 . . . . -123.0(2) ?
    C17 C13 C14 C15 . . . . -2.5(2) ?
    C17 C13 C14 C18 . . . . 112.9(2) ?
    C8 C14 C15 C16 . . . . 117.1(2) ?
    C13 C14 C15 C16 . . . . 0.4(2) ?
    C18 C14 C15 C16 . . . . -114.0(2) ?
    C14 C15 C16 O3 . . . . -178.0(2) ?
    C14 C15 C16 C17 . . . . 1.5(2) ?
    O3 C16 C17 C13 . . . . 176.4(2) ?
    O3 C16 C17 C20 . . . . -3.0(4) ?
    C15 C16 C17 C13 . . . . -3.1(3) ?
    C15 C16 C17 C20 . . . . 177.5(2) ?
    C13 C17 C20 C21 . . . . -111.2(3) ?
    C13 C17 C20 C22 . . . . 124.8(2) ?
    C16 C17 C20 C21 . . . . 68.0(3) ?
    C16 C17 C20 C22 . . . . -55.9(3) ?
    C17 C20 C22 C23 . . . . -62.1(2) ?
    C21 C20 C22 C23 . . . . 173.1(2) ?
    C20 C22 C23 O5 . . . . -71.3(2) ?
    C20 C22 C23 C24 . . . . 171.8(2) ?
    O5 C23 C24 O4 . . . . 87.1(2) ?
    O5 C23 C24 C25 . . . . 157.2(2) ?
    C22 C23 C24 O4 . . . . -155.4(2) ?
    C22 C23 C24 C25 . . . . -85.3(3) ?
    O4 C24 C25 C26 . . . . 101.7(3) ?
    O4 C24 C25 C27 . . . . -101.4(3) ?
    C23 C24 C25 O4 . . . . -103.3(2) ?
    C23 C24 C25 C26 . . . . -1.6(4) ?
    C23 C24 C25 C27 . . . . 155.3(2) ?
loop_
    _geom_hbond_atom_site_label_D
    _geom_hbond_atom_site_label_H
    _geom_hbond_atom_site_label_A
    _geom_hbond_site_symmetry_D
    _geom_hbond_site_symmetry_H
    _geom_hbond_site_symmetry_A
    _geom_hbond_distance_DH
    _geom_hbond_distance_HA
    _geom_hbond_distance_DA
    _geom_hbond_angle_DHA
    _geom_hbond_publ_flag
    O1 H101 O4 . . 3_655 0.822 2.050 2.869(2) 174.2 yes
    C19 H193 O1 . . . 0.960 2.451 3.127(3) 127 yes
    C22 H222 O3 . . . 0.971 2.530 3.181(3) 124 yes
    C32 H323 O1 . . 3_745 0.960 2.594 3.363(5) 137 yes
