# Supplementary material for: Alisol C 23-acetate from the rhizome of Alisma orientale
Source: Acta Crystallogr Sect E Struct Rep Online. 2008 Oct 31;64(Pt 11):o2231. doi: 10.1107/S1600536808032959 (PMC2959672; doi:10.1107/S1600536808032959)
Supplement: Supplementary file 2 [file e-64-o2231-Isup2.hkl]

# 
# h,k,l, Fc-squared, Fo-squared, sigma(Fo-squared) and status flag 
# 
data_I
_shelx_title '  ZZJ-AOJ-Fr2-7' 
_shelx_refln_list_code          4 
_shelx_F_calc_maximum      185.52 
_exptl_crystal_F_000      1152.00 
_reflns_d_resolution_high  0.7718 
 
loop_ 
 _symmetry_equiv_pos_as_xyz 
 'x, y, z' 
 'x+1/2, -y+1/2, -z' 
 '-x, y+1/2, -z+1/2' 
 '-x+1/2, -y, z+1/2' 
 
_cell_length_a     7.6879 
_cell_length_b    14.6555 
_cell_length_c    26.9557 
_cell_angle_alpha  90.000 
_cell_angle_beta   90.000 
_cell_angle_gamma  90.000 
 
_shelx_F_squared_multiplier     1.000 
 
loop_ 
 _refln_index_h 
 _refln_index_k 
 _refln_index_l 
 _refln_F_squared_calc 
 _refln_F_squared_meas 
 _refln_F_squared_sigma 
 _refln_observed_status 
   4   0   0     5110.73     5322.41     83.21 o 
   6   0   0       65.76       57.41      7.38 o 
   8   0   0       12.95        8.64      3.14 o 
   1   1   0     4216.82     4078.12     27.38 o 
   2   1   0     1826.97     1681.97     12.48 o 
   3   1   0      333.20      333.40      5.36 o 
   4   1   0      103.40       84.31      3.86 o 
   5   1   0      216.25      186.60      5.43 o 
   6   1   0        7.92       15.24      2.69 o 
   7   1   0      318.93      318.80      9.63 o 
   8   1   0        0.37       -1.90      4.71 o 
   9   1   0       36.31        4.46     14.54 o 
   1   2   0     2881.24     2839.39     20.99 o 
   2   2   0     1485.90     1501.72     11.51 o 
   3   2   0       39.89       38.68      2.35 o 
   4   2   0     1092.80     1068.79     17.64 o 
   5   2   0      342.56      327.62     13.49 o 
   6   2   0       61.09       69.81     13.99 o 
   7   2   0      474.33      499.31      9.90 o 
   8   2   0       12.32       11.67      6.30 o 
   9   2   0        4.99        2.32      9.03 o 
   1   3   0    17267.56    17475.33    126.33 o 
   2   3   0      897.97      894.19     13.11 o 
   3   3   0       14.71       12.55      2.32 o 
   4   3   0      299.21      294.82      5.13 o 
   5   3   0      117.66      113.56      8.48 o 
   6   3   0       15.05       15.86      8.22 o 
   7   3   0       40.62       20.32      6.33 o 
   8   3   0        0.26        0.42      5.51 o 
   9   3   0        4.56       10.57      9.35 o 
   0   4   0     2977.52     2786.97     31.50 o 
   1   4   0      665.69      657.29      7.58 o 
   2   4   0     3802.20     3798.96     32.50 o 
   3   4   0       95.92       82.86      4.81 o 
   4   4   0        0.87        2.59      3.37 o 
   5   4   0       32.03       18.80      8.62 o 
   6   4   0      687.16      678.86     23.86 o 
   7   4   0        2.24        1.21      5.83 o 
   8   4   0       19.00       19.34      6.05 o 
   9   4   0        5.42       -1.79      7.86 o 
   1   5   0      994.46      928.46     11.06 o 
   2   5   0     1704.90     1677.41     15.83 o 
   3   5   0        1.44       -1.83      3.16 o 
   4   5   0       80.87       88.57      4.30 o 
   5   5   0        1.90        2.49      2.22 o 
   6   5   0        8.98       14.98      9.57 o 
   7   5   0      105.76      120.36     13.98 o 
   8   5   0       51.97       67.61     14.26 o 
   9   5   0        7.36        8.63      6.44 o 
   0   6   0       32.65       44.14      6.21 o 
   1   6   0        0.08        3.03      3.93 o 
   2   6   0        2.93        3.98      3.50 o 
   3   6   0      350.89      362.62      7.76 o 
   4   6   0      242.15      241.50      7.76 o 
   5   6   0      357.40      382.40     14.76 o 
   6   6   0        8.84       19.69     13.66 o 
   7   6   0        0.52        1.30     19.81 o 
   8   6   0        2.17        8.72      8.62 o 
   9   6   0        9.36       14.74     10.66 o 
   1   7   0      530.86      563.08      8.90 o 
   2   7   0     2041.48     1976.17     20.74 o 
   3   7   0      536.09      548.31     10.63 o 
   4   7   0       10.67       25.59      5.35 o 
   5   7   0       60.54       66.75      7.28 o 
   6   7   0        9.72        7.63      3.66 o 
   7   7   0        0.32       -4.99      8.83 o 
   8   7   0        0.71       18.04     10.70 o 
   9   7   0       18.74       24.04     10.44 o 
   0   8   0      703.57      810.91     14.77 o 
   1   8   0      196.37      205.74      6.54 o 
   2   8   0      212.87      228.14      8.67 o 
   3   8   0     1215.17     1195.04     18.32 o 
   4   8   0      324.76      321.15      8.97 o 
   5   8   0      190.11      191.21      7.98 o 
   6   8   0       53.73       42.52      4.43 o 
   7   8   0        1.53        7.24     25.27 o 
   8   8   0       20.95       29.96     11.98 o 
   9   8   0       22.01       33.29     21.10 o 
   1   9   0       12.78       13.82      4.61 o 
   2   9   0      894.83      914.74     14.08 o 
   3   9   0       35.38       38.02      6.76 o 
   4   9   0     1485.14     1533.24     20.93 o 
   5   9   0      222.30      225.11     10.36 o 
   6   9   0        5.51        8.23      5.01 o 
   7   9   0        5.25       15.60     12.10 o 
   8   9   0       24.37       41.83     15.49 o 
   0  10   0        0.29        0.53      4.81 o 
   1  10   0      266.67      276.93     16.01 o 
   2  10   0        1.67        2.23      4.06 o 
   3  10   0        1.71        4.07      5.38 o 
   4  10   0       49.01       54.96      8.03 o 
   5  10   0       66.85       55.20      7.49 o 
   6  10   0       30.04       17.94      5.85 o 
   7  10   0       27.50       32.45      9.77 o 
   8  10   0        6.94        6.38     14.24 o 
   1  11   0        7.08        6.53      5.59 o 
   2  11   0      206.17      222.86      9.71 o 
   3  11   0      227.10      223.52      9.62 o 
   4  11   0      241.81      240.70     16.33 o 
   5  11   0        2.96        4.95      6.37 o 
   6  11   0        0.65        3.47      5.81 o 
   7  11   0       17.79        4.85      7.31 o 
   8  11   0        4.17       -4.11     19.91 o 
   0  12   0      303.24      297.45     16.81 o 
   1  12   0      219.70      226.07     13.42 o 
   2  12   0       23.89       22.40      7.72 o 
   3  12   0       82.80       97.33      8.53 o 
   4  12   0       45.94       38.25      8.13 o 
   5  12   0        0.01       14.49      8.39 o 
   6  12   0       13.79        5.08      5.95 o 
   7  12   0        1.20        0.27      6.60 o 
   1  13   0        0.73        2.33      5.89 o 
   2  13   0      460.10      448.37     14.86 o 
   3  13   0       36.19       40.59      8.70 o 
   4  13   0        3.82        7.16      7.34 o 
   5  13   0        0.59        0.28      5.98 o 
   6  13   0        0.39       -0.51      4.54 o 
   7  13   0       24.53        1.50      9.17 o 
   0  14   0      578.76      606.65     22.29 o 
   1  14   0       66.90       48.34      8.33 o 
   2  14   0        5.36       -0.52      5.49 o 
   3  14   0       47.36       25.34      8.89 o 
   4  14   0        3.70       13.75      9.87 o 
   5  14   0       80.11       84.90     38.15 o 
   6  14   0        0.19        3.56      8.24 o 
   1  15   0       43.45       45.36      8.64 o 
   2  15   0        0.43        2.11      7.49 o 
   3  15   0        0.00       -1.45      5.66 o 
   4  15   0       18.73        8.75      9.91 o 
   5  15   0        6.97        1.72      7.66 o 
   6  15   0       14.28       21.82     20.71 o 
   0  16   0       35.34       46.80     11.47 o 
   1  16   0       68.63       20.76     18.82 o 
   2  16   0        0.28        0.74      5.48 o 
   3  16   0        0.03       -1.95      6.95 o 
   4  16   0        5.43        3.21      7.07 o 
   5  16   0       45.54       11.12     12.95 o 
   1  17   0       27.47       14.37     16.26 o 
   2  17   0       16.13        4.19      8.55 o 
   3  17   0        9.85       11.10      9.47 o 
   4  17   0        0.03       -0.64      8.58 o 
   0  18   0        4.18       20.57     14.08 o 
   1  18   0        6.42        4.97      7.43 o 
   2  18   0        6.20       -1.95      7.75 o 
   3  18   0        0.88        5.19      7.98 o 
   2   0   1      738.77      704.07      8.88 o 
   3   0   1      118.69      136.28      5.49 o 
   4   0   1     1375.39     1407.37     12.21 o 
   5   0   1      166.13      145.16      4.06 o 
   6   0   1      107.23      133.45      3.70 o 
   7   0   1       12.85       12.24      3.07 o 
   8   0   1        1.44        3.65      3.85 o 
   9   0   1       12.57        3.98      9.63 o 
   1   1   1     3873.82     3613.86     16.06 o 
   2   1   1     5669.96     5620.60     29.97 o 
   3   1   1      297.50      286.69      5.17 o 
   4   1   1       85.21       82.11      2.57 o 
   5   1   1      258.82      261.28      3.38 o 
   6   1   1       36.39       55.72      3.21 o 
   7   1   1      132.93      143.15      4.37 o 
   8   1   1       16.28        7.13      3.46 o 
   9   1   1        3.01        2.29      6.52 o 
   1   2   1     1569.30     1487.48      8.46 o 
   2   2   1      402.77      396.74      3.73 o 
   3   2   1     1407.26     1447.61     10.67 o 
   4   2   1      425.38      473.93      9.62 o 
   5   2   1      296.58      303.68      6.78 o 
   6   2   1      384.56      389.79      7.16 o 
   7   2   1        3.41        0.28      3.24 o 
   8   2   1       76.43       86.22      5.85 o 
   9   2   1        2.69        2.85      7.35 o 
   0   3   1      439.78      341.79      4.75 o 
   1   3   1     4655.43     4520.10     23.12 o 
   2   3   1      186.16      178.01      3.96 o 
   3   3   1      895.78      903.46      6.34 o 
   4   3   1      192.74      185.12      4.26 o 
   5   3   1        7.84       15.81      4.77 o 
   6   3   1      722.30      735.64     16.62 o 
   7   3   1      387.22      385.84      7.39 o 
   8   3   1       86.67       55.47     19.09 o 
   9   3   1        4.71       11.40      6.73 o 
   0   4   1       23.38       19.16      3.79 o 
   1   4   1       84.91       84.64      3.10 o 
   2   4   1      469.90      459.82      5.18 o 
   3   4   1      185.46      183.63      3.65 o 
   4   4   1       96.06      111.37      2.58 o 
   5   4   1      541.26      541.60     10.31 o 
   6   4   1      120.04      120.55      8.73 o 
   7   4   1      179.86      185.78      7.70 o 
   8   4   1       41.90       46.38      6.08 o 
   9   4   1        6.64        9.94      5.93 o 
   0   5   1      478.34      442.04     10.21 o 
   1   5   1     2589.49     2570.25     15.15 o 
   2   5   1     2060.92     2170.37     13.83 o 
   3   5   1     2273.56     2336.55     16.02 o 
   4   5   1      150.34      137.70      3.05 o 
   5   5   1      218.38      208.91      7.34 o 
   6   5   1       83.35       87.63      8.71 o 
   7   5   1       41.92       39.44      6.14 o 
   8   5   1       12.32       13.29      5.61 o 
   9   5   1       11.78       15.00      6.13 o 
   0   6   1     1986.14     1978.24     18.73 o 
   1   6   1      510.40      525.90      5.54 o 
   2   6   1     2270.65     2429.67     15.66 o 
   3   6   1      295.11      293.01      5.38 o 
   4   6   1      178.24      178.72      4.63 o 
   5   6   1       16.89       24.16      2.38 o 
   6   6   1        7.38        6.18      6.78 o 
   7   6   1       57.40       54.44      8.30 o 
   8   6   1       10.74       18.38      6.41 o 
   9   6   1        2.25       -1.49      6.13 o 
   0   7   1      149.97      157.46      7.58 o 
   1   7   1      715.00      728.60      7.38 o 
   2   7   1     1018.46     1060.56     10.07 o 
   3   7   1        4.13        4.60      3.34 o 
   4   7   1       32.72       39.39      3.97 o 
   5   7   1      101.47       98.82      3.89 o 
   6   7   1       61.45       72.46      4.44 o 
   7   7   1       37.73       36.57      7.71 o 
   8   7   1       10.50       20.13      6.25 o 
   9   7   1       15.80       22.09      8.79 o 
   0   8   1        8.18       12.34      3.90 o 
   1   8   1      252.45      258.07      5.16 o 
   2   8   1     1155.77     1212.35     10.35 o 
   3   8   1      107.11      121.18      4.73 o 
   4   8   1      526.80      518.42      8.36 o 
   5   8   1       82.37       89.53      3.92 o 
   6   8   1      131.71      140.28      3.70 o 
   7   8   1        5.35       -3.31      6.30 o 
   8   8   1       13.89       14.01      8.15 o 
   9   8   1        5.13       11.75      9.81 o 
   0   9   1      338.30      356.90      8.83 o 
   1   9   1       77.80       92.92      4.49 o 
   2   9   1       71.56       68.11      4.01 o 
   3   9   1      328.61      356.08      7.59 o 
   4   9   1      159.21      167.57      6.95 o 
   5   9   1      170.53      171.51      6.07 o 
   6   9   1        7.26        4.74      3.08 o 
   7   9   1        1.10        6.10      6.35 o 
   8   9   1        5.25        9.37      8.57 o 
   0  10   1        4.92       11.03      5.26 o 
   1  10   1      108.46      111.84      4.94 o 
   2  10   1      110.78      124.88      5.30 o 
   3  10   1       52.36       65.06      4.84 o 
   4  10   1       53.40       81.67      5.70 o 
   5  10   1       77.99       98.20      6.63 o 
   6  10   1       17.40       15.66      4.01 o 
   7  10   1        7.67        6.45      6.52 o 
   8  10   1        1.39       10.27      9.22 o 
   0  11   1      463.60      478.08     17.19 o 
   1  11   1      368.66      371.61      7.32 o 
   2  11   1      227.54      246.98      6.81 o 
   3  11   1      278.61      240.78      7.17 o 
   4  11   1      181.15      162.15      6.64 o 
   5  11   1       18.11       19.90      5.00 o 
   6  11   1        1.66        1.25      3.04 o 
   7  11   1       29.30        4.67      5.32 o 
   8  11   1       16.96        7.38     12.89 o 
   0  12   1      190.62      233.26     14.95 o 
   1  12   1      407.50      412.36      9.05 o 
   2  12   1      544.80      553.91     10.20 o 
   3  12   1       88.89      112.23      6.80 o 
   4  12   1       51.67       62.19      6.06 o 
   5  12   1       62.80       60.43      9.55 o 
   6  12   1        6.82        5.28      4.00 o 
   7  12   1       11.31       -0.67      5.27 o 
   0  13   1      178.06      179.42     10.67 o 
   1  13   1      228.67      233.01      7.65 o 
   2  13   1       47.14       53.85      6.64 o 
   3  13   1       12.78       12.89      5.79 o 
   4  13   1        3.35        9.24      5.65 o 
   5  13   1        8.69        8.33      5.54 o 
   6  13   1       16.86        9.51      4.40 o 
   7  13   1        2.48       -0.83      6.72 o 
   0  14   1       11.63       19.62      7.39 o 
   1  14   1      388.07      424.05      9.48 o 
   2  14   1       25.11       20.01      5.49 o 
   3  14   1       19.67       14.61      5.75 o 
   4  14   1       36.74       34.57      7.48 o 
   5  14   1       36.42       18.04      8.50 o 
   6  14   1       14.78        6.79      5.22 o 
   0  15   1       28.42       33.18      9.87 o 
   1  15   1        3.95       10.36      5.06 o 
   2  15   1       39.47       36.68      9.78 o 
   3  15   1       19.10        9.26      5.59 o 
   4  15   1       96.00      117.95     14.84 o 
   5  15   1       24.81       10.57      6.41 o 
   6  15   1       66.41       28.95     15.47 o 
   0  16   1       10.02        4.33      7.02 o 
   1  16   1        8.89        0.65      4.22 o 
   2  16   1       11.35        5.31      5.07 o 
   3  16   1       15.68        5.01      5.37 o 
   4  16   1        3.33        1.25      5.36 o 
   5  16   1       40.42       15.24      9.27 o 
   0  17   1        1.15       -4.04      7.19 o 
   1  17   1       42.03       38.65     14.22 o 
   2  17   1        2.01        2.08      5.09 o 
   3  17   1        6.67        7.65      6.23 o 
   4  17   1        5.21       -0.18      5.78 o 
   0  18   1        5.46       19.30      9.88 o 
   1  18   1        4.48        4.62      5.67 o 
   2  18   1        1.04        1.37      5.58 o 
   3  18   1        2.31       -4.96      6.55 o 
   1   0   2    10904.87    10718.49     63.87 o 
   2   0   2     2700.99     2558.99     30.96 o 
   3   0   2      160.09      190.67      6.03 o 
   4   0   2       55.27       55.05      3.20 o 
   5   0   2      791.48      867.89      8.71 o 
   6   0   2        8.73        6.76      2.68 o 
   7   0   2        3.18        4.70      2.56 o 
   8   0   2        0.66        0.37      4.07 o 
   9   0   2       47.61       -6.57     15.81 o 
   1   1   2     8371.30     8239.17     36.62 o 
   2   1   2      238.37      214.07      3.13 o 
   3   1   2     6671.38     6542.32     37.28 o 
   4   1   2      261.28      285.74      3.82 o 
   5   1   2      317.91      309.80      5.37 o 
   6   1   2       10.64       11.94      2.63 o 
   7   1   2       67.44       69.35      4.07 o 
   8   1   2       17.27       13.40      3.37 o 
   9   1   2       21.40       19.31     10.18 o 
   0   2   2     2126.82     1965.76     20.41 o 
   1   2   2     1823.09     1625.30      9.08 o 
   2   2   2      127.98      124.33      2.96 o 
   3   2   2       41.75       44.77      2.38 o 
   4   2   2      456.72      478.99      9.38 o 
   5   2   2      104.34      103.15      5.02 o 
   6   2   2      199.32      213.34      7.13 o 
   7   2   2      124.19      128.68      4.85 o 
   8   2   2       13.97        8.35      4.26 o 
   9   2   2       18.19        0.56     11.17 o 
   0   3   2     3508.07     3258.77     23.75 o 
   1   3   2      825.25      787.88      5.93 o 
   2   3   2     2253.98     2278.18     13.81 o 
   3   3   2      165.01      158.07      2.81 o 
   4   3   2      158.81      169.91      4.60 o 
   5   3   2      133.01      156.42      7.73 o 
   6   3   2      189.99      196.77      7.41 o 
   7   3   2      203.11      203.27      7.51 o 
   8   3   2       30.42       21.01      4.65 o 
   9   3   2        0.90        0.63      5.31 o 
   0   4   2      127.81      155.37      3.92 o 
   1   4   2      904.36      857.15      6.73 o 
   2   4   2     1190.46     1168.33      8.70 o 
   3   4   2     2774.22     2857.53     16.35 o 
   4   4   2      252.77      257.76      4.51 o 
   5   4   2        7.32        5.54      3.00 o 
   6   4   2      282.94      292.50      8.55 o 
   7   4   2       22.80       12.02      6.21 o 
   8   4   2       31.11       29.98      6.74 o 
   9   4   2        2.73        8.13      5.51 o 
   0   5   2     1057.72     1029.34     10.84 o 
   1   5   2     2869.00     2865.03     17.47 o 
   2   5   2      836.34      787.16      7.13 o 
   3   5   2     2763.42     2884.51     18.18 o 
   4   5   2       11.80       18.82      2.16 o 
   5   5   2       89.43      100.48      5.00 o 
   6   5   2       98.68       99.12      8.15 o 
   7   5   2       55.68       57.59      7.06 o 
   8   5   2       24.02       27.70      5.01 o 
   9   5   2        7.40       14.75      7.30 o 
   0   6   2     2549.33     2429.04     26.75 o 
   1   6   2     2104.06     2128.15     14.20 o 
   2   6   2      609.26      602.88      6.29 o 
   3   6   2       66.29       74.95      4.07 o 
   4   6   2      246.19      240.69      5.03 o 
   5   6   2       82.05       88.08      2.68 o 
   6   6   2      106.84      107.97      5.28 o 
   7   6   2       32.88       32.98      7.30 o 
   8   6   2        9.57        3.65      5.18 o 
   9   6   2       41.99       76.69     10.79 o 
   0   7   2     2349.26     2453.95     29.01 o 
   1   7   2     2725.60     2906.64     18.46 o 
   2   7   2      529.10      540.41      6.94 o 
   3   7   2      115.66      111.17      4.32 o 
   4   7   2       74.49       75.07      4.40 o 
   5   7   2        3.72        4.82      2.52 o 
   6   7   2       85.82       88.31      5.22 o 
   7   7   2        5.90        5.64      8.23 o 
   8   7   2       13.66       22.21      8.02 o 
   9   7   2        3.82       12.60      7.93 o 
   0   8   2       74.77       77.63      5.10 o 
   1   8   2     1305.15     1247.56     10.51 o 
   2   8   2       74.91       85.26      3.91 o 
   3   8   2      147.84      175.76      5.02 o 
   4   8   2       29.00       26.46      4.99 o 
   5   8   2      258.80      258.48      5.00 o 
   6   8   2       33.79       28.11      5.37 o 
   7   8   2       32.90       34.28      7.74 o 
   8   8   2       15.03       17.67      7.37 o 
   9   8   2       19.82       29.00      9.18 o 
   0   9   2       53.85       53.24      5.14 o 
   1   9   2      682.77      664.10      8.15 o 
   2   9   2      101.07      102.48      4.14 o 
   3   9   2        1.05        1.40      3.65 o 
   4   9   2      761.13      762.96     10.82 o 
   5   9   2      596.24      621.16      9.46 o 
   6   9   2      101.36       92.45      4.40 o 
   7   9   2       13.76        5.25      6.08 o 
   8   9   2       21.03       29.49     11.44 o 
   0  10   2       12.52        7.51      4.68 o 
   1  10   2      490.80      487.04      6.92 o 
   2  10   2       34.14       31.30      4.17 o 
   3  10   2       36.40       38.56      4.51 o 
   4  10   2      208.40      206.88      6.89 o 
   5  10   2       51.55       52.88      6.72 o 
   6  10   2       25.99       13.76      3.20 o 
   7  10   2        2.48        3.33      5.67 o 
   8  10   2        9.25       23.28     12.07 o 
   0  11   2      266.45      279.70      9.86 o 
   1  11   2      195.44      197.92      6.40 o 
   2  11   2      178.10      162.20      6.23 o 
   3  11   2      252.43      236.58      7.37 o 
   4  11   2        3.48        2.44      3.87 o 
   5  11   2       49.46       28.88      5.86 o 
   6  11   2       43.11       35.31      5.37 o 
   7  11   2       35.63        7.08      6.37 o 
   8  11   2       25.13       16.04     12.84 o 
   0  12   2      591.30      597.99     13.85 o 
   1  12   2       71.16       66.53      5.08 o 
   2  12   2       17.46       17.09      4.62 o 
   3  12   2      269.32      297.89      8.44 o 
   4  12   2       26.06       18.04      5.75 o 
   5  12   2       17.98       17.16      5.90 o 
   6  12   2       12.50        6.69      3.67 o 
   7  12   2        2.03        3.55      5.91 o 
   0  13   2      994.00      974.85     17.03 o 
   1  13   2      301.39      298.42      8.31 o 
   2  13   2       21.27       19.89      4.81 o 
   3  13   2        6.97        8.92      6.14 o 
   4  13   2       85.25       85.00      7.52 o 
   5  13   2       27.07       21.63      6.50 o 
   6  13   2       13.21        8.27      5.38 o 
   7  13   2        5.20        5.53      6.01 o 
   0  14   2       79.62       88.83     10.75 o 
   1  14   2       87.42       99.63      6.45 o 
   2  14   2       16.63       24.21      6.02 o 
   3  14   2       19.77       13.59      6.08 o 
   4  14   2       15.00       10.59      5.59 o 
   5  14   2       10.13        5.90      5.32 o 
   6  14   2       11.57        1.67      5.36 o 
   0  15   2        2.97       11.59      8.20 o 
   1  15   2       65.79       60.01      5.72 o 
   2  15   2        8.87        7.76      4.69 o 
   3  15   2       22.75       11.48      6.26 o 
   4  15   2        0.13        1.84      5.53 o 
   5  15   2       82.46       75.86     22.36 o 
   6  15   2        4.06        7.64      6.49 o 
   0  16   2        5.61        8.15      7.12 o 
   1  16   2        5.55        3.55      5.19 o 
   2  16   2       28.22       11.65      6.31 o 
   3  16   2        4.40       -1.11      5.74 o 
   4  16   2        5.11        3.14      6.04 o 
   5  16   2        1.03        5.07      6.55 o 
   0  17   2        4.53       15.17      7.57 o 
   1  17   2       14.04       13.57      6.15 o 
   2  17   2       71.36       42.57     15.92 o 
   3  17   2        5.30        6.45      5.76 o 
   4  17   2       11.96        0.24      4.78 o 
   0  18   2        0.61        6.62     11.96 o 
   1  18   2       10.36       19.62      7.91 o 
   2  18   2        0.87        7.11      7.07 o 
   3  18   2       10.99        8.34      7.15 o 
   1   0   3    19049.34    18120.21    261.11 o 
   2   0   3     3018.97     2907.95     22.10 o 
   3   0   3      128.16      129.88      6.91 o 
   4   0   3     1796.80     1886.52     26.50 o 
   5   0   3       31.30       41.41      3.25 o 
   6   0   3       18.62       13.86      2.46 o 
   7   0   3        1.75       -1.69      3.78 o 
   8   0   3       12.97       15.19      4.65 o 
   9   0   3        3.81        1.00     12.19 o 
   1   1   3    14471.65    14414.83    104.83 o 
   2   1   3       32.21       27.96      2.20 o 
   3   1   3      413.99      454.10      7.40 o 
   4   1   3      100.59      116.48      4.00 o 
   5   1   3       91.88      114.53      4.03 o 
   6   1   3      176.07      177.46      4.54 o 
   7   1   3       15.07       15.69      2.74 o 
   8   1   3       26.27       24.37      4.82 o 
   9   1   3       22.00       14.00     11.71 o 
   0   2   3    10015.55     9884.18     88.52 o 
   1   2   3      961.66      911.76      6.14 o 
   2   2   3     7730.37     7652.20     50.45 o 
   3   2   3     2590.13     2719.33     17.86 o 
   4   2   3      187.85      207.70      3.57 o 
   5   2   3       21.77       20.63      2.81 o 
   6   2   3      219.32      209.66      6.85 o 
   7   2   3        1.63        2.83      3.85 o 
   8   2   3       31.79       22.65      5.21 o 
   9   2   3        8.42       -1.28      6.14 o 
   0   3   3     8141.37     8139.80     70.72 o 
   1   3   3     3390.61     3251.08     17.16 o 
   2   3   3     1999.48     1903.01     11.08 o 
   3   3   3      326.65      324.13      4.81 o 
   4   3   3      532.38      504.49      6.47 o 
   5   3   3      487.55      467.01      8.98 o 
   6   3   3      712.34      723.44     12.12 o 
   7   3   3      302.57      318.25      8.71 o 
   8   3   3        0.70       -0.26      3.55 o 
   9   3   3       27.97       16.04     10.85 o 
   0   4   3      146.90      144.88      3.81 o 
   1   4   3       14.19       19.97      2.19 o 
   2   4   3     1524.67     1530.12     10.15 o 
   3   4   3      867.44      888.11      7.56 o 
   4   4   3       90.85      124.78      7.47 o 
   5   4   3        4.37        2.28      2.88 o 
   6   4   3       23.91       28.53      5.89 o 
   7   4   3      280.67      269.57      8.61 o 
   8   4   3       35.42       22.47      5.16 o 
   9   4   3        0.06        6.19      4.82 o 
   0   5   3     7052.84     6785.16     51.24 o 
   1   5   3      242.77      231.61      3.96 o 
   2   5   3      769.40      816.80      7.36 o 
   3   5   3      390.30      411.99      5.56 o 
   4   5   3      410.30      405.35      4.66 o 
   5   5   3       34.75       41.69      4.16 o 
   6   5   3      383.76      374.27      8.16 o 
   7   5   3       51.24       51.60      6.77 o 
   8   5   3       14.77       15.37      5.64 o 
   9   5   3        8.56       17.80      7.42 o 
   0   6   3     1490.70     1569.68     15.14 o 
   1   6   3     2012.01     1987.41     13.02 o 
   2   6   3     1197.18     1168.90      9.80 o 
   3   6   3      203.59      209.42      4.41 o 
   4   6   3      101.43      105.41      3.78 o 
   5   6   3       81.33       99.50      4.95 o 
   6   6   3      257.21      225.50      7.16 o 
   7   6   3       26.59       35.27      6.40 o 
   8   6   3       24.24       14.79      5.85 o 
   9   6   3        6.29       11.46     10.50 o 
   0   7   3     1381.46     1382.30     14.06 o 
   1   7   3     3079.61     3183.67     19.68 o 
   2   7   3      177.37      216.24      5.21 o 
   3   7   3      390.53      417.27      5.94 o 
   4   7   3      170.92      158.24      4.63 o 
   5   7   3      247.86      243.73      5.42 o 
   6   7   3       28.22       37.14      5.12 o 
   7   7   3       50.05       41.38      8.26 o 
   8   7   3       15.27       19.10      8.83 o 
   9   7   3        4.49       10.63      7.70 o 
   0   8   3        7.08       14.72      4.27 o 
   1   8   3      588.51      588.34      7.32 o 
   2   8   3      542.30      545.69      7.53 o 
   3   8   3      133.39      137.89      5.18 o 
   4   8   3      584.37      589.55      8.44 o 
   5   8   3       46.68       54.53      4.87 o 
   6   8   3       57.74       64.64      5.92 o 
   7   8   3        0.34        0.91      4.32 o 
   8   8   3       10.10        0.33      6.78 o 
   0   9   3        2.55        5.55      3.62 o 
   1   9   3      243.09      233.65      5.33 o 
   2   9   3      241.20      279.88      6.22 o 
   3   9   3      212.06      221.58      6.43 o 
   4   9   3       26.41       23.41      4.44 o 
   5   9   3       43.85       32.49      5.03 o 
   6   9   3       74.57       75.81      7.61 o 
   7   9   3        7.19       10.55      4.57 o 
   8   9   3       23.99       42.38      9.19 o 
   0  10   3      953.62      998.23     15.98 o 
   1  10   3      255.30      245.65      6.77 o 
   2  10   3       15.16       23.93      4.25 o 
   3  10   3      373.38      383.66      7.28 o 
   4  10   3      256.41      247.00      7.35 o 
   5  10   3      112.28      123.61      5.92 o 
   6  10   3        7.31        8.65      3.13 o 
   7  10   3       19.11       10.15      6.34 o 
   8  10   3        4.55       14.24     10.83 o 
   0  11   3       79.10       65.11      7.43 o 
   1  11   3      104.46      123.77      5.48 o 
   2  11   3      216.85      230.93      6.68 o 
   3  11   3       77.66       85.13      5.21 o 
   4  11   3       30.67       37.92      5.01 o 
   5  11   3       14.74       11.39      4.61 o 
   6  11   3       12.14        6.86      3.55 o 
   7  11   3        4.86        0.79      6.04 o 
   8  11   3        5.00        9.87     10.08 o 
   0  12   3       15.74       16.77      5.76 o 
   1  12   3      138.75      136.37      5.93 o 
   2  12   3      238.63      279.01      7.98 o 
   3  12   3      222.33      226.53      8.36 o 
   4  12   3       81.92       95.02      7.41 o 
   5  12   3       28.42       21.05      6.64 o 
   6  12   3       29.18       26.04      6.59 o 
   7  12   3       47.45       13.85      7.55 o 
   0  13   3      193.55      185.57     10.45 o 
   1  13   3       99.85      103.81      6.70 o 
   2  13   3      371.05      361.61      8.68 o 
   3  13   3        1.35       -2.73      5.18 o 
   4  13   3       42.20       37.84      6.86 o 
   5  13   3        9.22        4.09      5.50 o 
   6  13   3       23.36       14.18      5.93 o 
   7  13   3        2.10        2.20      6.15 o 
   0  14   3      164.68      144.75     10.55 o 
   1  14   3       23.63       17.17      5.30 o 
   2  14   3       73.51       71.32      6.69 o 
   3  14   3        5.67        9.77      5.79 o 
   4  14   3        9.21        7.61      5.53 o 
   5  14   3       79.69       65.54     14.44 o 
   6  14   3       24.69        6.98      6.26 o 
   0  15   3      149.50      181.94      9.63 o 
   1  15   3        7.85       11.90      5.96 o 
   2  15   3        1.67        6.81      4.70 o 
   3  15   3        1.58        4.33      5.52 o 
   4  15   3       73.86       53.71     16.59 o 
   5  15   3       68.68       11.46      7.99 o 
   6  15   3       29.01       28.28     10.51 o 
   0  16   3        0.04       -3.86      7.05 o 
   1  16   3       24.00       17.61      5.84 o 
   2  16   3       15.36       10.50      5.84 o 
   3  16   3        2.61        1.37      5.30 o 
   4  16   3        2.47       -1.69      5.55 o 
   5  16   3        7.51        4.56      6.18 o 
   0  17   3        7.09        8.59      8.49 o 
   1  17   3       26.61       41.59      9.76 o 
   2  17   3       19.95        7.45      5.52 o 
   3  17   3       10.84        6.46      5.68 o 
   4  17   3       13.15        1.44      5.41 o 
   0  18   3       14.20       22.65     10.35 o 
   1  18   3        7.64        7.93      6.19 o 
   2  18   3        6.24       13.15      7.55 o 
   3  18   3       13.96        9.51      7.06 o 
   0   0   4    34419.41    35911.19    257.91 o 
   1   0   4     5085.51     4735.53     24.12 o 
   2   0   4        3.71        8.19      2.78 o 
   3   0   4      946.75      961.64     12.64 o 
   4   0   4        3.98        4.99      3.09 o 
   5   0   4       32.54       52.69      8.20 o 
   6   0   4        5.87        2.89      3.68 o 
   7   0   4       26.52       26.76      5.29 o 
   8   0   4        9.07        7.10      8.15 o 
   9   0   4        4.73       14.97     11.80 o 
   0   1   4    15373.91    15134.59    127.20 o 
   1   1   4     4848.15     4550.52     18.52 o 
   2   1   4     3791.00     3714.70     18.26 o 
   3   1   4      335.62      301.72      3.80 o 
   4   1   4      208.15      216.21      5.40 o 
   5   1   4      368.01      382.56      6.01 o 
   6   1   4        7.35        7.06      2.54 o 
   7   1   4       17.12       25.35      3.15 o 
   8   1   4       82.71      108.60      7.43 o 
   9   1   4        0.52        3.24      9.25 o 
   0   2   4     2640.41     2549.84     17.58 o 
   1   2   4      356.13      337.21      2.96 o 
   2   2   4     2340.53     2161.44     12.50 o 
   3   2   4      241.69      237.48      3.78 o 
   4   2   4       54.69       52.32      2.84 o 
   5   2   4      685.64      679.01      7.67 o 
   6   2   4        8.08        7.18      2.78 o 
   7   2   4      192.32      209.87      8.92 o 
   8   2   4      101.12      100.53      9.09 o 
   9   2   4       16.92        7.37      5.87 o 
   0   3   4     1489.88     1399.77     12.19 o 
   1   3   4     6164.98     5978.22     30.66 o 
   2   3   4     1226.23     1130.72      8.02 o 
   3   3   4      387.00      376.53      5.00 o 
   4   3   4      645.63      687.23      7.09 o 
   5   3   4       26.38       34.38      4.22 o 
   6   3   4       14.54       14.99      4.54 o 
   7   3   4       60.78       68.15      6.25 o 
   8   3   4       73.04       70.40     16.95 o 
   9   3   4        2.82        1.80      4.97 o 
   0   4   4     3941.46     3826.36     29.68 o 
   1   4   4      584.88      601.77      5.16 o 
   2   4   4     1082.06     1132.02      8.40 o 
   3   4   4      405.73      385.23      4.60 o 
   4   4   4        5.97        7.80      2.98 o 
   5   4   4      304.52      304.57      6.68 o 
   6   4   4      149.49      142.77      6.76 o 
   7   4   4       82.16       98.46      6.30 o 
   8   4   4       17.92       12.94      4.83 o 
   9   4   4        5.38        0.59      5.25 o 
   0   5   4      315.68      310.55      5.94 o 
   1   5   4      732.46      734.19      6.51 o 
   2   5   4     2412.41     2544.30     15.82 o 
   3   5   4     2348.30     2509.58     15.74 o 
   4   5   4      778.62      801.48      7.25 o 
   5   5   4      157.70      159.79      6.97 o 
   6   5   4       21.53       24.89      3.93 o 
   7   5   4       87.48       85.23      7.08 o 
   8   5   4       19.57       18.69      6.68 o 
   9   5   4       18.49       20.50      7.64 o 
   0   6   4       60.12       72.66      4.53 o 
   1   6   4     1179.06     1138.28      9.35 o 
   2   6   4      264.78      281.04      5.17 o 
   3   6   4      231.56      244.43      4.39 o 
   4   6   4     1048.89     1019.19      9.04 o 
   5   6   4       56.93       58.84      4.75 o 
   6   6   4      134.56      150.44      7.26 o 
   7   6   4       30.19       30.73      8.15 o 
   8   6   4        3.25        7.31      5.58 o 
   9   6   4        9.36       26.89      8.72 o 
   0   7   4        0.74        1.55      3.50 o 
   1   7   4      568.59      580.32      7.18 o 
   2   7   4      386.20      360.56      5.33 o 
   3   7   4       41.88       43.71      3.89 o 
   4   7   4       65.27       70.06      4.02 o 
   5   7   4      808.28      799.13      7.15 o 
   6   7   4       54.07       49.42      5.89 o 
   7   7   4        0.05        0.94      2.75 o 
   8   7   4        1.01        2.11      5.19 o 
   9   7   4       16.57       17.22     11.52 o 
   0   8   4       83.21       72.94      8.52 o 
   1   8   4     1085.49     1116.38      9.55 o 
   2   8   4      131.24      149.86      4.24 o 
   3   8   4      868.02      923.67      9.84 o 
   4   8   4      209.44      230.84      5.80 o 
   5   8   4      125.16      143.51      5.30 o 
   6   8   4        4.17        3.48      4.20 o 
   7   8   4       86.58       95.52      6.15 o 
   8   8   4        1.10       17.53      8.43 o 
   0   9   4       72.55       56.17      5.59 o 
   1   9   4       50.09       63.16      4.07 o 
   2   9   4      406.74      391.59      6.10 o 
   3   9   4      396.64      394.92      6.88 o 
   4   9   4      474.64      493.09      8.61 o 
   5   9   4       86.06       97.16      5.10 o 
   6   9   4        0.12       -1.55      3.30 o 
   7   9   4       49.86       40.61      8.34 o 
   8   9   4        4.87       26.40      9.45 o 
   0  10   4       20.64       29.89      4.99 o 
   1  10   4       93.56       79.80      4.07 o 
   2  10   4       25.11       32.28      4.34 o 
   3  10   4       10.00        9.47      4.58 o 
   4  10   4      144.28      170.22      8.17 o 
   5  10   4       23.20       22.19      4.10 o 
   6  10   4      125.39      117.18      6.77 o 
   7  10   4       10.97       12.37      6.87 o 
   8  10   4        1.19        5.81     11.88 o 
   0  11   4        0.40        2.90      5.23 o 
   1  11   4       66.21       67.07      4.69 o 
   2  11   4      149.39      163.54      6.17 o 
   3  11   4       14.01        8.65      4.22 o 
   4  11   4      131.84      127.13      7.34 o 
   5  11   4       13.43        8.60      4.28 o 
   6  11   4        0.21        3.37      3.41 o 
   7  11   4        1.93       -0.99      7.61 o 
   8  11   4        1.00        4.25     10.37 o 
   0  12   4        0.55        1.60      5.39 o 
   1  12   4      416.66      468.97      8.93 o 
   2  12   4      100.37      117.01      6.29 o 
   3  12   4       50.50       50.67      5.14 o 
   4  12   4       42.87       60.77      7.83 o 
   5  12   4        2.47        2.88      4.91 o 
   6  12   4       36.17       26.71      7.51 o 
   7  12   4       11.78       15.99      8.40 o 
   0  13   4      153.97      148.73     12.76 o 
   1  13   4       47.84       41.49      5.20 o 
   2  13   4      106.33      120.17      7.94 o 
   3  13   4       12.51       11.57      4.72 o 
   4  13   4       20.94       13.93      5.73 o 
   5  13   4       21.19        8.41      6.12 o 
   6  13   4        6.85        8.71      5.47 o 
   7  13   4        0.57       -2.20      6.13 o 
   0  14   4        0.94       -0.11      5.33 o 
   1  14   4      169.02      166.72      7.47 o 
   2  14   4        0.02        0.04      3.97 o 
   3  14   4       14.72        6.89      5.06 o 
   4  14   4        3.22        2.75      5.28 o 
   5  14   4       15.90        5.84      6.29 o 
   6  14   4       11.14       13.92      6.44 o 
   0  15   4       41.28       41.62      7.58 o 
   1  15   4       77.16       97.71      7.44 o 
   2  15   4       18.40       14.06      5.57 o 
   3  15   4       52.38       41.67     11.34 o 
   4  15   4       16.85       14.88      6.44 o 
   5  15   4       21.54        7.31      6.26 o 
   6  15   4        4.12       -0.09     12.36 o 
   0  16   4       68.22       53.07     17.42 o 
   1  16   4       46.64       49.53      7.93 o 
   2  16   4        6.99        2.58      4.67 o 
   3  16   4        0.36       -1.09      4.66 o 
   4  16   4       18.74       11.01      6.18 o 
   5  16   4       34.49       27.86     10.77 o 
   0  17   4        1.92       -1.80      7.31 o 
   1  17   4       26.12       24.36      6.77 o 
   2  17   4       21.18       24.15      7.78 o 
   3  17   4       19.78       28.02     10.43 o 
   4  17   4        7.34        1.19      6.30 o 
   0  18   4        6.24       22.83     11.23 o 
   1  18   4        4.99        6.81      5.67 o 
   2  18   4       23.14       26.87      7.76 o 
   1   0   5     2987.31     3043.68     15.93 o 
   2   0   5     5364.60     5212.64     34.24 o 
   3   0   5      681.64      672.64      7.71 o 
   4   0   5     1635.04     1542.55     19.36 o 
   5   0   5      148.59      159.76     14.15 o 
   6   0   5       12.48       13.15      3.66 o 
   7   0   5        0.46       -0.98      4.65 o 
   8   0   5       12.13       11.85      6.93 o 
   9   0   5        6.68        0.30     11.80 o 
   0   1   5     8909.80     8624.60     48.48 o 
   1   1   5     5774.88     5370.64     31.45 o 
   2   1   5      781.40      788.28      5.50 o 
   3   1   5      279.11      278.20      3.14 o 
   4   1   5      269.21      311.93      4.18 o 
   5   1   5       58.73       59.07      4.21 o 
   6   1   5       35.49       31.23      3.77 o 
   7   1   5      140.43      163.26      4.35 o 
   8   1   5       25.99        9.04      4.94 o 
   9   1   5        5.25        7.36      7.24 o 
   0   2   5    16192.19    16062.43    156.07 o 
   1   2   5     1066.10      993.28      6.97 o 
   2   2   5      712.74      712.38      6.18 o 
   3   2   5     1145.81     1195.12      8.10 o 
   4   2   5     1310.72     1378.76      9.42 o 
   5   2   5        9.68       14.86      3.33 o 
   6   2   5      496.24      500.28      8.55 o 
   7   2   5       31.70       29.57      3.84 o 
   8   2   5       22.28       16.68      4.86 o 
   9   2   5       22.09        8.74      7.03 o 
   0   3   5    10458.17    10684.53     75.40 o 
   1   3   5     1058.77     1031.60      7.16 o 
   2   3   5     2093.93     2093.83     11.07 o 
   3   3   5     3729.57     3931.36     21.92 o 
   4   3   5        1.89        3.41      2.22 o 
   5   3   5      480.75      483.70      8.19 o 
   6   3   5      484.20      482.54     10.51 o 
   7   3   5      126.33      141.66      6.71 o 
   8   3   5      119.09      133.63      7.97 o 
   9   3   5        7.67        5.68      5.86 o 
   0   4   5     1646.40     1601.97     13.61 o 
   1   4   5     2468.18     2344.30     13.11 o 
   2   4   5     8035.39     8382.27     45.20 o 
   3   4   5      317.66      313.54      3.95 o 
   4   4   5      684.15      671.64      7.79 o 
   5   4   5       43.13       58.07      3.44 o 
   6   4   5      327.30      353.69     10.05 o 
   7   4   5      243.69      250.12     10.46 o 
   8   4   5        1.24        2.95      3.50 o 
   9   4   5       24.77       23.74      8.11 o 
   0   5   5       18.75       13.29      2.71 o 
   1   5   5      218.99      234.16      4.90 o 
   2   5   5     1695.13     1732.53     11.84 o 
   3   5   5      823.70      916.31      8.49 o 
   4   5   5      165.78      175.35      3.93 o 
   5   5   5      321.73      317.66      7.45 o 
   6   5   5       13.57       15.56      4.72 o 
   7   5   5       24.54       23.20      5.97 o 
   8   5   5        2.87       -0.04      3.50 o 
   9   5   5       23.04       16.33      7.48 o 
   0   6   5      124.06      125.12      5.62 o 
   1   6   5      750.53      802.82      7.64 o 
   2   6   5       87.91       96.89      3.71 o 
   3   6   5        3.15        4.87      3.20 o 
   4   6   5       55.32       69.27      3.74 o 
   5   6   5       41.26       36.31      4.77 o 
   6   6   5      221.48      230.39      5.89 o 
   7   6   5       34.18       37.04      7.24 o 
   8   6   5        5.56        6.18      5.26 o 
   9   6   5        5.60        0.04      6.31 o 
   0   7   5       84.74       80.96      9.58 o 
   1   7   5      479.27      458.69      5.57 o 
   2   7   5      266.80      263.87      4.58 o 
   3   7   5      153.52      153.34      4.60 o 
   4   7   5      183.23      188.49      5.03 o 
   5   7   5       60.61       53.98      4.39 o 
   6   7   5      342.66      359.18      8.64 o 
   7   7   5       18.51        8.37      4.95 o 
   8   7   5        1.03        5.42      5.48 o 
   9   7   5       15.64       24.16     11.84 o 
   0   8   5      424.34      403.07     11.18 o 
   1   8   5      356.04      375.65      5.76 o 
   2   8   5      321.15      339.21      7.58 o 
   3   8   5      248.15      268.58      5.93 o 
   4   8   5      177.12      172.62      5.68 o 
   5   8   5      156.55      176.99      5.65 o 
   6   8   5       53.68       67.20      6.01 o 
   7   8   5       15.79       11.45      4.67 o 
   8   8   5        4.42       23.14      8.07 o 
   0   9   5       80.63       87.43      7.11 o 
   1   9   5      113.54       97.17      4.49 o 
   2   9   5      254.69      270.26      5.86 o 
   3   9   5       72.09       81.94      4.63 o 
   4   9   5      324.51      335.12      8.80 o 
   5   9   5        7.11        7.29      3.81 o 
   6   9   5      152.20      150.54      6.72 o 
   7   9   5       60.49       57.23     14.92 o 
   8   9   5        2.36        4.73      8.18 o 
   0  10   5      405.72      402.56      9.66 o 
   1  10   5        8.36       14.62      3.53 o 
   2  10   5      101.49      102.88      5.09 o 
   3  10   5       15.04       14.23      4.07 o 
   4  10   5      270.92      272.00      7.51 o 
   5  10   5       65.36       80.26      5.38 o 
   6  10   5       58.76       46.19      7.50 o 
   7  10   5       47.94       24.09      7.73 o 
   8  10   5        4.45        9.29      9.57 o 
   0  11   5      511.45      479.13     12.84 o 
   1  11   5      226.07      214.47      6.52 o 
   2  11   5      855.48      843.33     10.71 o 
   3  11   5      267.88      288.18      7.14 o 
   4  11   5      160.74      160.53      7.49 o 
   5  11   5       41.59       45.22      5.33 o 
   6  11   5       28.54       16.36      4.70 o 
   7  11   5       13.85        4.65      7.82 o 
   0  12   5       33.28       52.27      6.77 o 
   1  12   5       94.41       78.03      5.36 o 
   2  12   5      274.82      264.73      6.82 o 
   3  12   5       76.63       82.81      6.14 o 
   4  12   5      172.06      180.32      7.67 o 
   5  12   5       22.21       12.33      4.76 o 
   6  12   5       14.88        6.60      4.40 o 
   7  12   5       24.29        9.66      9.21 o 
   0  13   5      231.75      216.34      9.61 o 
   1  13   5        0.35       -1.77      4.41 o 
   2  13   5       81.30       61.87      5.45 o 
   3  13   5       52.10       53.92      6.09 o 
   4  13   5       39.82       16.76      6.82 o 
   5  13   5        7.73        3.74      4.74 o 
   6  13   5        1.35        1.54      4.82 o 
   7  13   5       55.09       32.03     13.89 o 
   0  14   5        6.42       10.25      7.15 o 
   1  14   5       30.08       36.81      6.48 o 
   2  14   5        2.84        6.36      4.91 o 
   3  14   5       32.68       24.00      6.84 o 
   4  14   5       11.44       11.73      5.50 o 
   5  14   5        3.54        5.20      6.47 o 
   6  14   5       10.08        6.48      5.45 o 
   0  15   5       46.58       53.21      8.45 o 
   1  15   5        1.11       -2.63      4.59 o 
   2  15   5       35.66       31.32      6.02 o 
   3  15   5       11.58        5.47      5.41 o 
   4  15   5        9.76        2.97      5.75 o 
   5  15   5        9.27        2.76      6.59 o 
   0  16   5        8.17       16.29      9.73 o 
   1  16   5       19.34       20.26      5.73 o 
   2  16   5        7.89        8.32      5.07 o 
   3  16   5        3.92        9.36      5.29 o 
   4  16   5       11.84        4.25      6.05 o 
   5  16   5        5.72        1.78      5.35 o 
   0  17   5       27.96       34.93      9.70 o 
   1  17   5       34.18       46.11      9.05 o 
   2  17   5       28.96       21.48      7.10 o 
   3  17   5       11.35       16.88      7.12 o 
   4  17   5        0.14        2.44      7.15 o 
   0  18   5        6.47        9.36      7.83 o 
   1  18   5       17.26       18.80      6.37 o 
   2  18   5        5.41       10.32      6.86 o 
   0   0   6    25236.47    25872.04    187.82 o 
   1   0   6     5943.85     5888.22     29.36 o 
   2   0   6      213.34      176.31      3.39 o 
   3   0   6      619.57      589.99      6.50 o 
   4   0   6      306.87      324.70      8.25 o 
   5   0   6       17.91       20.16      1.86 o 
   6   0   6      159.42      150.23      7.16 o 
   7   0   6       17.59       24.08      7.58 o 
   8   0   6        5.36        1.83      5.30 o 
   9   0   6        0.11       -1.07     12.89 o 
   0   1   6      947.73      941.83      7.61 o 
   1   1   6     3344.66     3106.78     20.66 o 
   2   1   6     6760.20     6748.33     29.81 o 
   3   1   6      745.39      734.09      5.57 o 
   4   1   6      288.09      300.16      4.20 o 
   5   1   6      379.34      393.30      6.23 o 
   6   1   6      237.78      255.11      6.03 o 
   7   1   6        1.21       -0.18      3.05 o 
   8   1   6       34.19       19.44      7.60 o 
   9   1   6        5.64        8.66      6.71 o 
   0   2   6    10491.70    10389.41     87.58 o 
   1   2   6      259.21      257.14      3.72 o 
   2   2   6     1479.81     1487.08      8.79 o 
   3   2   6      212.95      199.15      3.16 o 
   4   2   6      888.46      919.47      7.81 o 
   5   2   6      233.61      238.74      4.33 o 
   6   2   6      345.59      369.11      7.00 o 
   7   2   6       23.94       27.54      5.14 o 
   8   2   6        9.47        5.13      3.42 o 
   9   2   6       30.53       21.50     16.04 o 
   0   3   6      884.08      893.56     11.73 o 
   1   3   6     2424.04     2288.45     11.85 o 
   2   3   6        5.56        8.52      1.36 o 
   3   3   6     1805.18     1725.53     10.54 o 
   4   3   6      127.01      125.19      4.04 o 
   5   3   6      327.82      344.45      5.84 o 
   6   3   6      322.58      325.62      8.06 o 
   7   3   6      139.27      143.54      9.73 o 
   8   3   6      153.70      181.27      6.08 o 
   9   3   6        2.36        1.03      5.30 o 
   0   4   6      330.40      319.97      5.02 o 
   1   4   6     1424.10     1506.94      9.45 o 
   2   4   6      509.50      547.07      4.88 o 
   3   4   6      233.76      299.49      4.32 o 
   4   4   6      638.17      623.91      6.89 o 
   5   4   6       73.75       80.99      4.23 o 
   6   4   6        1.92       -0.63      2.88 o 
   7   4   6       32.02       34.23      5.36 o 
   8   4   6       75.86       72.46     12.16 o 
   9   4   6       12.10        0.02      6.24 o 
   0   5   6        0.28       -0.27      2.35 o 
   1   5   6      617.53      669.23      5.55 o 
   2   5   6       53.70       64.34      3.09 o 
   3   5   6      134.33      120.99      3.12 o 
   4   5   6      351.00      306.50      4.05 o 
   5   5   6      238.91      256.58      5.35 o 
   6   5   6       97.90       94.94      4.86 o 
   7   5   6       71.04       80.75      6.74 o 
   8   5   6       30.76       24.72      6.83 o 
   9   5   6        8.48        4.04      7.27 o 
   0   6   6        0.00        1.13      2.97 o 
   1   6   6      515.64      520.16      6.06 o 
   2   6   6     2330.84     2443.40     16.20 o 
   3   6   6       18.94       17.50      2.59 o 
   4   6   6      167.79      171.83      4.25 o 
   5   6   6      347.83      334.25      7.81 o 
   6   6   6      125.96      131.40      5.82 o 
   7   6   6       15.55       12.57      3.86 o 
   8   6   6       27.58       35.57      8.15 o 
   9   6   6       32.78       33.38     10.43 o 
   0   7   6      177.69      134.71      6.12 o 
   1   7   6      747.69      701.98      7.02 o 
   2   7   6       41.71       29.82      2.71 o 
   3   7   6       46.85       58.92      3.86 o 
   4   7   6       48.40       48.21      3.70 o 
   5   7   6       81.81       77.67      5.85 o 
   6   7   6       51.32       64.75      5.36 o 
   7   7   6       28.47       17.60      5.05 o 
   8   7   6        8.78       -1.27      4.81 o 
   9   7   6        8.91        8.06      8.32 o 
   0   8   6      588.47      605.03     10.27 o 
   1   8   6      123.28      110.32      4.12 o 
   2   8   6       49.67       48.76      3.48 o 
   3   8   6      139.88      138.89      4.69 o 
   4   8   6      630.32      618.56      8.33 o 
   5   8   6       38.02       25.43      3.12 o 
   6   8   6        9.62        8.18      4.83 o 
   7   8   6        6.82        3.45      4.66 o 
   8   8   6       31.98       15.55     10.63 o 
   0   9   6      324.36      313.91      8.35 o 
   1   9   6      821.71      845.45      9.47 o 
   2   9   6       80.84       79.48      4.28 o 
   3   9   6       87.78       86.25      5.02 o 
   4   9   6      356.70      365.00      8.34 o 
   5   9   6       60.96       76.69      5.17 o 
   6   9   6       72.24       91.13      7.83 o 
   7   9   6        5.22        2.61      4.34 o 
   8   9   6        2.31       -1.28      7.35 o 
   0  10   6     1393.90     1461.28     22.51 o 
   1  10   6      377.40      380.54      6.56 o 
   2  10   6       38.14       41.78      4.56 o 
   3  10   6      161.97      170.82      6.18 o 
   4  10   6       29.48       26.88      5.24 o 
   5  10   6        2.85        6.58      4.26 o 
   6  10   6       64.35       60.20     11.58 o 
   7  10   6        4.10        2.23      5.40 o 
   8  10   6       28.04       24.38     16.66 o 
   0  11   6       42.74       50.28      6.69 o 
   1  11   6       78.74       82.28      4.75 o 
   2  11   6      120.54      127.58      5.95 o 
   3  11   6      134.97      151.50      7.16 o 
   4  11   6       30.11       29.64      5.13 o 
   5  11   6        0.72        3.04      4.66 o 
   6  11   6        5.06        1.99      2.10 o 
   7  11   6       15.21        8.63      7.75 o 
   0  12   6      175.77      204.45     10.05 o 
   1  12   6      587.41      614.87      8.88 o 
   2  12   6       12.66       16.66      5.36 o 
   3  12   6      107.56      102.45      6.39 o 
   4  12   6       98.09      103.74      6.95 o 
   5  12   6       22.46       18.05      5.45 o 
   6  12   6        2.94        4.14      4.71 o 
   7  12   6       11.86        5.92      8.17 o 
   0  13   6       23.94       27.32      7.20 o 
   1  13   6      106.34      132.18      6.73 o 
   2  13   6       22.33       14.59      4.87 o 
   3  13   6       36.83       46.60      6.28 o 
   4  13   6       11.81        4.17      4.80 o 
   5  13   6       11.72        7.43      4.77 o 
   6  13   6       33.85       30.33      7.99 o 
   7  13   6        1.64        5.32      8.17 o 
   0  14   6       78.23       75.02     10.90 o 
   1  14   6      159.79      166.02      7.58 o 
   2  14   6        2.54       -1.43      4.14 o 
   3  14   6        1.58       -0.16      3.87 o 
   4  14   6       71.48       66.35     20.74 o 
   5  14   6       71.57       67.90     17.14 o 
   6  14   6        6.04        5.35      5.63 o 
   0  15   6       19.01       17.48      6.64 o 
   1  15   6        9.63        5.27      4.84 o 
   2  15   6       16.59       13.08      5.19 o 
   3  15   6        9.45       10.82      5.27 o 
   4  15   6       31.62       13.87      6.39 o 
   5  15   6       22.76       18.96      7.42 o 
   0  16   6       44.43       36.25     10.02 o 
   1  16   6        3.00        2.15      4.44 o 
   2  16   6       12.87       16.62      6.34 o 
   3  16   6       16.73       20.14      6.45 o 
   4  16   6       10.55        5.99      6.15 o 
   5  16   6       16.94       21.92     10.29 o 
   0  17   6       33.34       50.98     10.35 o 
   1  17   6       10.80       12.85      7.29 o 
   2  17   6       21.86       21.41      6.82 o 
   3  17   6        9.93       12.61      6.64 o 
   4  17   6        9.97       13.33      6.56 o 
   0  18   6       18.54       15.54      9.22 o 
   1  18   6       27.62       41.74      7.41 o 
   2  18   6        1.56        6.47      7.65 o 
   1   0   7     9077.63     9054.25     45.50 o 
   2   0   7     7944.78     8148.61     48.88 o 
   3   0   7      399.11      396.92      5.27 o 
   4   0   7      109.68      104.53      3.63 o 
   5   0   7       66.84       50.98      3.33 o 
   6   0   7       47.90       46.99      6.74 o 
   7   0   7      131.47      142.96     10.47 o 
   8   0   7       21.05        6.18      7.49 o 
   9   0   7        0.04       -5.13     13.62 o 
   0   1   7     7785.02     7909.90     39.21 o 
   1   1   7     1633.50     1492.96      6.64 o 
   2   1   7     2330.83     2257.53     10.87 o 
   3   1   7     2551.67     2623.73     14.77 o 
   4   1   7       95.87      110.06      3.73 o 
   5   1   7       13.81       20.08      2.96 o 
   6   1   7       86.77       89.85      4.25 o 
   7   1   7      122.54      114.20      4.12 o 
   8   1   7       10.38       10.03      3.95 o 
   9   1   7       16.16       -1.68      8.95 o 
   0   2   7     4409.84     4255.13     25.53 o 
   1   2   7      630.58      625.99      5.05 o 
   2   2   7     1797.67     1716.34      8.46 o 
   3   2   7     2763.73     2871.19     15.44 o 
   4   2   7      483.02      469.36      5.90 o 
   5   2   7      104.04      112.34      4.11 o 
   6   2   7      276.79      261.44      6.05 o 
   7   2   7       45.83       40.16      6.72 o 
   8   2   7       50.14       36.79     12.18 o 
   9   2   7        6.02        9.43      5.25 o 
   0   3   7     1790.68     1673.18     11.95 o 
   1   3   7     4671.14     4759.03     22.09 o 
   2   3   7      492.85      450.41      4.55 o 
   3   3   7      179.98      189.74      3.01 o 
   4   3   7      552.92      587.23      6.66 o 
   5   3   7      122.64      137.46      4.54 o 
   6   3   7       77.14      100.32      5.50 o 
   7   3   7       36.93       34.43      6.02 o 
   8   3   7        2.13        2.49      4.42 o 
   9   3   7        5.98        7.20      6.15 o 
   0   4   7     2123.81     2039.05     16.82 o 
   1   4   7     1861.87     1843.31     10.26 o 
   2   4   7      290.64      280.05      3.42 o 
   3   4   7      494.11      568.76      5.41 o 
   4   4   7      202.74      210.04      4.76 o 
   5   4   7      270.48      265.26      6.53 o 
   6   4   7       68.82       72.80      4.31 o 
   7   4   7        3.83        6.75      4.45 o 
   8   4   7       35.82       28.35      7.91 o 
   9   4   7       13.01        5.82      6.24 o 
   0   5   7       46.97       57.09      3.52 o 
   1   5   7     1248.81     1245.28      8.76 o 
   2   5   7      642.79      668.08      6.27 o 
   3   5   7      314.20      357.91      4.56 o 
   4   5   7        6.45        7.04      1.75 o 
   5   5   7      274.55      256.67      6.05 o 
   6   5   7      135.72      121.98      6.22 o 
   7   5   7       74.25       67.25      7.43 o 
   8   5   7        6.76       11.21      6.40 o 
   9   5   7       35.19       46.91     12.17 o 
   0   6   7      175.59      179.54      4.93 o 
   1   6   7     5249.37     5418.75     30.93 o 
   2   6   7      467.77      475.09      5.44 o 
   3   6   7       99.24       99.63      4.51 o 
   4   6   7       84.56       87.32      3.23 o 
   5   6   7      579.95      570.36      8.60 o 
   6   6   7      322.24      316.36      7.49 o 
   7   6   7       10.97       10.67      5.03 o 
   8   6   7       23.08       28.15      8.41 o 
   9   6   7        4.78       13.14      9.93 o 
   0   7   7      135.32      132.51      4.41 o 
   1   7   7      719.96      745.12      7.93 o 
   2   7   7       40.32       36.79      3.25 o 
   3   7   7      107.85      113.43      4.01 o 
   4   7   7        3.71        3.98      2.41 o 
   5   7   7       43.86       35.62      4.94 o 
   6   7   7       52.95       63.69      5.44 o 
   7   7   7       47.79       38.28      7.00 o 
   8   7   7       15.35       15.44      6.03 o 
   9   7   7       10.73       15.63      8.86 o 
   0   8   7       57.52       73.08      5.63 o 
   1   8   7      451.55      421.01      6.00 o 
   2   8   7      191.62      202.35      5.32 o 
   3   8   7       86.57       87.56      4.12 o 
   4   8   7       91.33      102.72      4.72 o 
   5   8   7      361.87      359.33      7.70 o 
   6   8   7       67.39       89.50      8.08 o 
   7   8   7       21.75       16.00      5.53 o 
   8   8   7        1.15       -2.38      6.89 o 
   0   9   7      716.41      697.62     10.98 o 
   1   9   7      163.29      189.33      5.89 o 
   2   9   7      182.39      190.16      6.06 o 
   3   9   7      139.97      158.81      6.28 o 
   4   9   7      713.48      700.99      8.54 o 
   5   9   7      246.89      244.50      7.06 o 
   6   9   7       23.07       26.22      6.65 o 
   7   9   7       42.68       20.98      7.82 o 
   8   9   7       11.49        0.92      7.46 o 
   0  10   7      633.28      611.46     14.23 o 
   1  10   7      342.40      351.28      7.56 o 
   2  10   7      390.37      415.89      7.07 o 
   3  10   7      210.13      221.06      6.64 o 
   4  10   7       75.18       72.94      5.53 o 
   5  10   7       69.77       80.15      4.18 o 
   6  10   7       82.75       85.29     16.52 o 
   7  10   7        3.47        2.36      4.85 o 
   8  10   7        0.07        9.80     10.12 o 
   0  11   7       97.47       98.98      7.49 o 
   1  11   7      276.81      275.55      7.00 o 
   2  11   7      308.17      326.97      7.79 o 
   3  11   7      309.10      332.27      7.84 o 
   4  11   7      150.54      161.17      6.43 o 
   5  11   7       68.73       69.45      9.47 o 
   6  11   7        3.96        3.91      4.23 o 
   7  11   7       35.55       13.76      6.72 o 
   0  12   7      294.77      291.88     11.93 o 
   1  12   7        0.67        3.53      3.94 o 
   2  12   7      240.43      223.22      6.64 o 
   3  12   7      139.11      160.97      8.30 o 
   4  12   7        1.38        1.72      4.04 o 
   5  12   7        8.09        5.27      4.41 o 
   6  12   7       25.70       13.18      5.98 o 
   7  12   7        4.78       -2.33      6.14 o 
   0  13   7       46.73       57.80      7.06 o 
   1  13   7      115.80      131.22      7.28 o 
   2  13   7      186.50      203.84      8.06 o 
   3  13   7       75.40       71.73      6.46 o 
   4  13   7       11.64        8.85      5.53 o 
   5  13   7       26.68       14.95      5.70 o 
   6  13   7       19.12       11.61      6.13 o 
   0  14   7      178.20      186.95     10.15 o 
   1  14   7       48.17       50.28      6.78 o 
   2  14   7       20.83       15.80      5.00 o 
   3  14   7       64.85       48.56      6.60 o 
   4  14   7       47.93       36.27      9.80 o 
   5  14   7       19.78       11.36      5.65 o 
   6  14   7       11.24        6.28      5.82 o 
   0  15   7        0.05        1.88      5.78 o 
   1  15   7       89.72       87.34      7.28 o 
   2  15   7       26.58       14.78      5.34 o 
   3  15   7       14.40        7.21      5.03 o 
   4  15   7        7.66       12.05      5.51 o 
   5  15   7       18.25        6.86      5.18 o 
   0  16   7        8.04        6.71      9.13 o 
   1  16   7        2.57        5.23      5.00 o 
   2  16   7       17.87       19.17      5.93 o 
   3  16   7        4.81        9.76      5.17 o 
   4  16   7        4.52        8.56      6.16 o 
   0  17   7       13.37       24.71      9.98 o 
   1  17   7       57.33       55.65      9.72 o 
   2  17   7       28.89       20.53      7.13 o 
   3  17   7        1.72        8.83      5.80 o 
   0  18   7        1.76        5.54      7.42 o 
   1  18   7        3.97       16.87      6.16 o 
   2  18   7       34.19       26.14      8.81 o 
   0   0   8     6438.60     6227.19     44.85 o 
   1   0   8     1532.44     1430.07      9.00 o 
   2   0   8      142.82      127.97      3.72 o 
   3   0   8        1.33        2.66      2.13 o 
   4   0   8      452.11      451.81     10.27 o 
   5   0   8      845.38      895.60     10.65 o 
   6   0   8       30.97       32.42     10.18 o 
   7   0   8      160.38      190.01     15.04 o 
   8   0   8       82.59       71.86     24.86 o 
   0   1   8        3.09        4.38      1.74 o 
   1   1   8     3027.45     2991.59     12.05 o 
   2   1   8     1873.58     1883.38      8.91 o 
   3   1   8     4970.16     5266.14     25.49 o 
   4   1   8       73.38       59.43      2.72 o 
   5   1   8       34.20       39.71      3.85 o 
   6   1   8      152.47      157.05      5.18 o 
   7   1   8       27.71       39.71      3.20 o 
   8   1   8       53.74       55.63     14.86 o 
   9   1   8       79.56       93.26     25.15 o 
   0   2   8       48.62       59.91      3.06 o 
   1   2   8      952.78      942.71      6.31 o 
   2   2   8     1615.77     1691.74      8.40 o 
   3   2   8      474.47      514.39      4.50 o 
   4   2   8      238.18      237.48      3.85 o 
   5   2   8      109.39      107.52      4.02 o 
   6   2   8      198.87      218.52      5.30 o 
   7   2   8       14.43        7.29      3.96 o 
   8   2   8       15.71        7.60      4.71 o 
   9   2   8       19.71        7.09      6.45 o 
   0   3   8     5368.99     5328.67     39.74 o 
   1   3   8      460.14      430.19      4.91 o 
   2   3   8     3833.85     3981.34     21.10 o 
   3   3   8      230.58      209.10      2.85 o 
   4   3   8      850.35      836.25      7.67 o 
   5   3   8      252.93      250.49      5.47 o 
   6   3   8      251.14      254.54      5.91 o 
   7   3   8       65.01       61.90      6.21 o 
   8   3   8        3.34       -2.12      5.54 o 
   9   3   8       21.19        3.79      5.10 o 
   0   4   8      425.14      391.89      5.52 o 
   1   4   8     2054.66     2065.23     10.80 o 
   2   4   8      971.86     1008.14      6.97 o 
   3   4   8      207.45      199.18      4.06 o 
   4   4   8       35.55       43.06      3.17 o 
   5   4   8      285.27      293.02      5.59 o 
   6   4   8       89.30       82.42      4.60 o 
   7   4   8       58.34       54.01      6.12 o 
   8   4   8       34.52       21.72      8.11 o 
   9   4   8        4.14        6.82      6.62 o 
   0   5   8     2744.60     2827.62     23.14 o 
   1   5   8      859.90      861.76      6.60 o 
   2   5   8      168.75      185.54      3.30 o 
   3   5   8       75.55       64.51      3.16 o 
   4   5   8      754.38      724.31      6.93 o 
   5   5   8      209.14      217.50      5.46 o 
   6   5   8      182.93      178.72      5.96 o 
   7   5   8       25.56       19.10      5.18 o 
   8   5   8       65.49       62.75     11.34 o 
   9   5   8       34.30       30.33     10.36 o 
   0   6   8      281.99      294.20      7.15 o 
   1   6   8       42.73       57.44      2.89 o 
   2   6   8       66.89       78.46      3.25 o 
   3   6   8      359.86      356.38      4.42 o 
   4   6   8      329.59      357.95      6.52 o 
   5   6   8      109.69      117.41      5.76 o 
   6   6   8      264.93      276.89      7.02 o 
   7   6   8       11.83        9.87      4.04 o 
   8   6   8       14.21       15.55      6.51 o 
   9   6   8       11.32       22.86      9.86 o 
   0   7   8       89.34       71.11      4.45 o 
   1   7   8      533.74      533.25      5.85 o 
   2   7   8      111.17      112.96      3.77 o 
   3   7   8       19.19       21.76      3.48 o 
   4   7   8        8.43       10.22      2.37 o 
   5   7   8      525.61      563.34      8.72 o 
   6   7   8       54.68       65.52      6.62 o 
   7   7   8       30.97       16.15      4.78 o 
   8   7   8        6.16       11.42      8.04 o 
   0   8   8      287.64      294.09      8.90 o 
   1   8   8      216.67      229.97      5.50 o 
   2   8   8       11.87       18.53      3.51 o 
   3   8   8       20.32       26.92      3.85 o 
   4   8   8       36.93       38.57      3.80 o 
   5   8   8      536.59      533.59      7.79 o 
   6   8   8       65.13       70.16      6.69 o 
   7   8   8       62.72       40.90     14.02 o 
   8   8   8       10.05        4.73      6.66 o 
   0   9   8       34.61       30.65      4.47 o 
   1   9   8      199.76      222.09      5.28 o 
   2   9   8      265.84      278.48      5.44 o 
   3   9   8      283.08      280.59      6.92 o 
   4   9   8       28.45       22.81      4.46 o 
   5   9   8       21.62       11.77      3.34 o 
   6   9   8       14.64       21.56      5.21 o 
   7   9   8        5.85        6.46      4.57 o 
   8   9   8        3.65        5.77      6.83 o 
   0  10   8      319.83      313.60      9.68 o 
   1  10   8      433.57      396.74      6.79 o 
   2  10   8       96.75      116.62      5.17 o 
   3  10   8       33.74       34.81      4.30 o 
   4  10   8       29.42       17.69      4.03 o 
   5  10   8      140.01      148.19      4.92 o 
   6  10   8       22.15        3.54      4.79 o 
   7  10   8       36.43       16.44      6.75 o 
   8  10   8        1.44       -4.79      7.75 o 
   0  11   8        0.17       -0.37      3.61 o 
   1  11   8      852.20      841.21      9.58 o 
   2  11   8     1018.32     1021.96     11.82 o 
   3  11   8       49.58       43.33      5.74 o 
   4  11   8       72.18       72.74      6.42 o 
   5  11   8       12.58       10.91      4.03 o 
   6  11   8       98.37      115.77     17.33 o 
   7  11   8       14.95        6.87      6.94 o 
   0  12   8      110.76      116.08      8.30 o 
   1  12   8      154.13      144.71      6.30 o 
   2  12   8      115.76      133.11      6.10 o 
   3  12   8       36.77       36.69      5.35 o 
   4  12   8        5.69        6.48      4.85 o 
   5  12   8       33.75       21.26      6.14 o 
   6  12   8        5.83        1.21      4.77 o 
   7  12   8       44.20       21.69     12.09 o 
   0  13   8      695.60      672.37     14.25 o 
   1  13   8      137.83      156.69      6.54 o 
   2  13   8       69.06       86.47      5.79 o 
   3  13   8       31.09       23.13      5.54 o 
   4  13   8        2.70        1.24      4.44 o 
   5  13   8       36.46       21.86      5.68 o 
   6  13   8        1.27       -0.22      4.23 o 
   0  14   8      187.12      181.28     12.02 o 
   1  14   8       24.13       21.45      5.36 o 
   2  14   8       16.22       17.04      5.09 o 
   3  14   8       73.35       68.22     10.06 o 
   4  14   8       27.15       21.80      6.17 o 
   5  14   8       10.50        5.14      5.26 o 
   6  14   8        4.53        5.16      5.51 o 
   0  15   8       11.18       17.21      8.76 o 
   1  15   8        2.42        3.15      4.30 o 
   2  15   8        3.78        4.12      4.28 o 
   3  15   8        3.85       10.65      5.52 o 
   4  15   8        2.44        6.99      6.12 o 
   5  15   8        2.41        7.87      6.22 o 
   0  16   8        6.15       17.72      7.89 o 
   1  16   8       14.41        8.01      5.21 o 
   2  16   8       23.18       22.56      7.11 o 
   3  16   8       13.57       14.64      5.89 o 
   4  16   8       37.89       33.43      6.99 o 
   0  17   8        0.02       -2.24      6.34 o 
   1  17   8       22.88       24.60      6.32 o 
   2  17   8       54.96       51.30      7.91 o 
   3  17   8       25.72       16.45      6.77 o 
   0  18   8       14.50       26.88     10.12 o 
   1  18   8        4.51        7.59      6.34 o 
   2  18   8        4.96        2.44      6.19 o 
   1   0   9      172.00      176.22      3.49 o 
   2   0   9     6838.34     7054.49     40.03 o 
   3   0   9     1789.98     1808.18     13.99 o 
   4   0   9      712.32      720.61      8.27 o 
   5   0   9      101.43      108.09      7.47 o 
   6   0   9       22.06       23.51      2.30 o 
   7   0   9      106.02      120.27      7.83 o 
   8   0   9       56.38       56.28     10.32 o 
   9   0   9        3.11        9.51      8.32 o 
   0   1   9      106.88       80.33      2.54 o 
   1   1   9     5227.86     5389.25     21.48 o 
   2   1   9      259.11      304.80      3.16 o 
   3   1   9      717.75      725.21      5.46 o 
   4   1   9      330.94      329.53      4.63 o 
   5   1   9        3.92        1.85      1.22 o 
   6   1   9       92.72       82.53      3.90 o 
   7   1   9        5.50        5.05      2.32 o 
   8   1   9       40.93       32.30      6.35 o 
   9   1   9       19.35       15.90      7.28 o 
   0   2   9        8.34        6.33      1.78 o 
   1   2   9      767.21      800.82      6.61 o 
   2   2   9     2730.53     2818.67     12.92 o 
   3   2   9      363.77      344.39      3.86 o 
   4   2   9      474.73      482.18      5.06 o 
   5   2   9      478.70      479.92      6.74 o 
   6   2   9       77.86       87.21      4.85 o 
   7   2   9        2.54       -0.22      2.42 o 
   8   2   9        8.18        9.35      4.69 o 
   9   2   9       13.62        1.32      5.72 o 
   0   3   9      423.06      392.28      6.33 o 
   1   3   9      701.97      678.54      6.05 o 
   2   3   9       16.72       18.09      1.59 o 
   3   3   9      254.20      269.68      4.49 o 
   4   3   9      170.52      169.03      4.02 o 
   5   3   9       19.74       23.99      3.38 o 
   6   3   9       45.95       47.87      5.35 o 
   7   3   9        8.07        5.07      4.09 o 
   8   3   9       12.14       10.74      7.43 o 
   9   3   9        9.87       13.46      5.48 o 
   0   4   9      703.42      662.97      7.43 o 
   1   4   9      137.05      155.55      2.27 o 
   2   4   9     1027.64     1085.32      7.74 o 
   3   4   9     1279.10     1306.22      9.21 o 
   4   4   9     1541.25     1568.91     11.99 o 
   5   4   9       22.46       18.58      3.92 o 
   6   4   9      162.22      167.65      5.76 o 
   7   4   9       42.11       39.52      5.08 o 
   8   4   9       29.06       23.13      8.93 o 
   9   4   9        5.56        2.01      6.37 o 
   0   5   9       14.01       12.90      2.01 o 
   1   5   9      120.67      118.54      2.48 o 
   2   5   9     1510.20     1517.04      9.30 o 
   3   5   9      268.23      284.19      4.48 o 
   4   5   9      748.88      719.98      7.11 o 
   5   5   9      182.57      180.58      6.11 o 
   6   5   9      568.97      587.27      8.92 o 
   7   5   9       50.84       39.95      6.15 o 
   8   5   9       15.30       19.52      6.66 o 
   9   5   9        9.61        2.13     10.32 o 
   0   6   9       67.52       78.43      7.82 o 
   1   6   9      845.57      817.52      7.35 o 
   2   6   9       64.64       73.28      2.62 o 
   3   6   9       65.45       65.11      2.76 o 
   4   6   9      110.72      135.23      3.88 o 
   5   6   9      101.55      101.40      5.14 o 
   6   6   9      127.37      140.42      5.52 o 
   7   6   9        5.25        3.23      3.92 o 
   8   6   9       30.74       20.36      6.63 o 
   9   6   9        6.90        2.22      6.15 o 
   0   7   9       91.70       90.55      4.33 o 
   1   7   9      104.24      103.87      3.51 o 
   2   7   9      433.17      428.45      5.61 o 
   3   7   9      136.14      134.82      3.71 o 
   4   7   9      346.65      358.09      5.92 o 
   5   7   9       74.58       60.31      3.47 o 
   6   7   9        0.11        6.08      4.54 o 
   7   7   9       39.29       30.59      5.12 o 
   8   7   9       27.06       24.57      7.67 o 
   0   8   9      178.80      186.36      7.03 o 
   1   8   9       26.34       33.44      3.43 o 
   2   8   9        9.96        7.97      2.61 o 
   3   8   9      211.02      226.10      5.12 o 
   4   8   9      104.40      109.24      4.06 o 
   5   8   9      350.73      358.04      8.77 o 
   6   8   9      158.98      139.31     10.91 o 
   7   8   9        8.70        9.15      3.98 o 
   8   8   9       14.05       11.23      6.94 o 
   0   9   9       17.34       18.00      3.91 o 
   1   9   9      199.10      194.24      5.00 o 
   2   9   9       91.10       93.82      4.31 o 
   3   9   9       83.93       97.83      5.13 o 
   4   9   9      112.25      124.25      4.56 o 
   5   9   9        5.98        5.20      3.79 o 
   6   9   9       34.38       23.98      5.33 o 
   7   9   9       33.99       10.09      4.99 o 
   8   9   9        7.96        5.06      6.45 o 
   0  10   9       36.25       38.65      5.73 o 
   1  10   9       75.76       76.11      4.97 o 
   2  10   9      222.42      251.06      5.98 o 
   3  10   9      229.71      215.78      6.35 o 
   4  10   9       93.73       84.60      4.35 o 
   5  10   9       29.24       26.45      3.78 o 
   6  10   9       13.36        3.16      4.21 o 
   7  10   9        5.92        6.73      6.52 o 
   8  10   9        3.56        3.57      6.25 o 
   0  11   9        7.84        4.48      4.91 o 
   1  11   9        8.84       12.24      3.96 o 
   2  11   9       48.94       54.30      4.32 o 
   3  11   9      172.44      185.03      6.72 o 
   4  11   9       42.67       32.11      4.96 o 
   5  11   9        9.94        6.78      3.81 o 
   6  11   9       22.03       11.07      6.49 o 
   7  11   9        5.53        2.39      6.03 o 
   0  12   9       39.10       43.30      7.87 o 
   1  12   9       78.37       86.03      5.04 o 
   2  12   9       54.08       60.04      5.85 o 
   3  12   9       29.36       29.64      5.42 o 
   4  12   9       36.94       26.81      5.32 o 
   5  12   9       10.68        3.75      4.16 o 
   6  12   9        9.40        4.25      5.79 o 
   7  12   9        2.08       -0.22      4.39 o 
   0  13   9       83.62       89.54      8.21 o 
   1  13   9      363.90      359.91      7.84 o 
   2  13   9      162.80      162.21      7.86 o 
   3  13   9       26.24       27.96      5.36 o 
   4  13   9       10.84        9.54      5.14 o 
   5  13   9        4.44        6.77      4.47 o 
   6  13   9       12.63        9.77      6.21 o 
   0  14   9        1.16        6.76      6.42 o 
   1  14   9       45.08       49.65      6.22 o 
   2  14   9       33.39       32.26      5.33 o 
   3  14   9        5.70       11.70      5.67 o 
   4  14   9       17.21       26.20      8.45 o 
   5  14   9        3.69        3.01      3.80 o 
   6  14   9       18.40       16.90      6.00 o 
   0  15   9        1.41        7.02      6.52 o 
   1  15   9        3.87        2.91      4.31 o 
   2  15   9        4.71        3.03      5.00 o 
   3  15   9       13.25       14.55      6.04 o 
   4  15   9        5.29        9.14      6.50 o 
   5  15   9       14.67       17.24      5.13 o 
   0  16   9        7.28        6.87      7.30 o 
   1  16   9       32.93       28.46      6.53 o 
   2  16   9       42.02       46.15      7.98 o 
   3  16   9       26.93       27.74      7.60 o 
   4  16   9       28.27       22.30      7.62 o 
   0  17   9        2.44       11.35      8.29 o 
   1  17   9       19.03       16.47      7.17 o 
   2  17   9        6.88        7.84      5.98 o 
   3  17   9       31.77       25.11      6.97 o 
   0  18   9        9.37       22.57     11.19 o 
   1  18   9        4.96       13.51      7.75 o 
   0   0  10      314.55      300.31      5.03 o 
   1   0  10     1476.69     1419.92      9.15 o 
   2   0  10     2994.47     3002.56     18.57 o 
   3   0  10      177.15      133.80      4.82 o 
   4   0  10        9.22       10.63      2.70 o 
   5   0  10      556.82      600.39      9.57 o 
   6   0  10      480.15      478.51      7.48 o 
   7   0  10       46.18       59.52      7.79 o 
   8   0  10        2.00        5.31      6.31 o 
   9   0  10        0.60        1.13      7.15 o 
   0   1  10     3393.19     3453.09     19.02 o 
   1   1  10      396.69      380.93      2.87 o 
   2   1  10      107.98      125.94      2.50 o 
   3   1  10     1390.59     1416.64      8.66 o 
   4   1  10      393.02      392.31      4.71 o 
   5   1  10     1109.83     1069.95      7.70 o 
   6   1  10      125.55      129.50      4.65 o 
   7   1  10       27.31       19.85      2.91 o 
   8   1  10       23.20       12.59      4.23 o 
   9   1  10        4.23        0.81      5.68 o 
   0   2  10     1410.37     1317.74     10.64 o 
   1   2  10      154.77      178.31      3.32 o 
   2   2  10      219.12      252.64      2.50 o 
   3   2  10       42.89       46.21      2.32 o 
   4   2  10      112.74      122.11      2.73 o 
   5   2  10      144.86      171.16      5.48 o 
   6   2  10      360.56      374.67      7.29 o 
   7   2  10       29.86       17.26      4.78 o 
   8   2  10       19.43       10.46      6.43 o 
   9   2  10        9.42        8.26      5.68 o 
   0   3  10        0.52        0.20      1.61 o 
   1   3  10      154.08      144.73      3.05 o 
   2   3  10      431.02      495.29      6.01 o 
   3   3  10      316.07      296.81      3.69 o 
   4   3  10      232.09      260.05      4.38 o 
   5   3  10      252.51      285.63      6.43 o 
   6   3  10        0.63        1.82      3.32 o 
   7   3  10       26.73       17.36      5.26 o 
   8   3  10       15.94       11.30      6.21 o 
   9   3  10        7.56        8.58      6.25 o 
   0   4  10      142.96      139.62      4.25 o 
   1   4  10      905.89      896.55      6.42 o 
   2   4  10      770.26      751.06      6.04 o 
   3   4  10      530.97      536.11      5.15 o 
   4   4  10      188.21      194.39      4.49 o 
   5   4  10       19.25       15.61      3.55 o 
   6   4  10       28.31       29.53      4.37 o 
   7   4  10       11.46        4.88      5.23 o 
   8   4  10        3.08        1.67      7.27 o 
   9   4  10       21.53       17.00      6.80 o 
   0   5  10      194.80      179.29      4.41 o 
   1   5  10      402.14      409.13      4.55 o 
   2   5  10      197.12      201.73      3.79 o 
   3   5  10      972.01      922.88      7.74 o 
   4   5  10      461.15      485.43      5.72 o 
   5   5  10      462.22      437.25      7.09 o 
   6   5  10        2.40        4.02      3.47 o 
   7   5  10       27.16       21.23      4.75 o 
   8   5  10       30.73       30.65      6.63 o 
   9   5  10        8.47        2.76      6.73 o 
   0   6  10     1029.77     1097.20     10.36 o 
   1   6  10       10.12        9.38      1.92 o 
   2   6  10      132.39      140.30      2.86 o 
   3   6  10      360.59      355.65      4.38 o 
   4   6  10        0.74        0.83      2.15 o 
   5   6  10      385.57      391.53      8.45 o 
   6   6  10       29.43       15.74      4.09 o 
   7   6  10       24.39       20.57      4.93 o 
   8   6  10       11.14       12.21      6.11 o 
   9   6  10       26.82       27.31      8.41 o 
   0   7  10        7.22        7.77      2.62 o 
   1   7  10      133.03      109.42      3.30 o 
   2   7  10      256.46      248.72      4.09 o 
   3   7  10       39.07       41.79      2.67 o 
   4   7  10      100.77      117.15      3.93 o 
   5   7  10        6.08        8.35      2.29 o 
   6   7  10       22.40       17.43      4.14 o 
   7   7  10        0.39       -2.14      4.43 o 
   8   7  10       33.32       22.95      8.21 o 
   0   8  10      948.82     1030.80     13.11 o 
   1   8  10      746.15      751.97      8.60 o 
   2   8  10      166.96      180.33      4.78 o 
   3   8  10      198.74      184.69      4.23 o 
   4   8  10      592.37      590.55      7.87 o 
   5   8  10      156.51      145.13      6.01 o 
   6   8  10       13.68       16.50      5.08 o 
   7   8  10       12.51        4.77      4.21 o 
   8   8  10       49.00       35.24     13.91 o 
   0   9  10       49.63       43.18      4.26 o 
   1   9  10     1180.11     1235.94     12.39 o 
   2   9  10      353.02      324.91      6.10 o 
   3   9  10       61.11       55.55      3.65 o 
   4   9  10       18.11       18.01      3.83 o 
   5   9  10       53.42       45.68      4.62 o 
   6   9  10       21.58       15.04      6.01 o 
   7   9  10       21.56        8.06      4.64 o 
   8   9  10       13.51        6.39      7.05 o 
   0  10  10      130.77      133.67      7.81 o 
   1  10  10      419.26      399.35      7.02 o 
   2  10  10       92.92      109.23      4.72 o 
   3  10  10      321.85      320.74      7.63 o 
   4  10  10       27.32       21.42      3.94 o 
   5  10  10       22.29       25.79      3.37 o 
   6  10  10       11.06        5.91      4.89 o 
   7  10  10       14.42       11.31      6.40 o 
   0  11  10      200.60      211.97      8.25 o 
   1  11  10      230.38      251.45      6.52 o 
   2  11  10       22.13       14.10      4.52 o 
   3  11  10        4.84        4.44      4.56 o 
   4  11  10       68.67       79.30      4.83 o 
   5  11  10       15.63       10.02      3.71 o 
   6  11  10        2.51        1.51      5.32 o 
   7  11  10        2.15       -0.89      4.91 o 
   0  12  10        0.04        6.38      6.73 o 
   1  12  10      222.60      236.59      6.67 o 
   2  12  10       91.60      107.95      5.43 o 
   3  12  10        3.88        6.84      3.81 o 
   4  12  10       45.54       35.98      7.23 o 
   5  12  10       10.23        4.16      3.65 o 
   6  12  10       13.01        5.31      5.05 o 
   7  12  10        0.16        0.46      4.87 o 
   0  13  10       36.42       27.38      7.87 o 
   1  13  10       67.83       74.68      5.71 o 
   2  13  10       56.90       66.49      5.17 o 
   3  13  10       22.99       13.86      4.87 o 
   4  13  10       70.10       66.61      9.14 o 
   5  13  10       12.38       10.13      4.35 o 
   6  13  10       40.20       38.73     10.98 o 
   0  14  10       10.42       12.97      7.64 o 
   1  14  10       44.21       37.29      6.10 o 
   2  14  10       42.46       45.77      5.58 o 
   3  14  10       48.57       45.16      5.67 o 
   4  14  10       14.14       13.86      5.14 o 
   5  14  10       38.99       25.27      6.00 o 
   6  14  10        2.38        1.07      5.58 o 
   0  15  10        0.12       -1.75      5.99 o 
   1  15  10       19.52       12.29      5.06 o 
   2  15  10       80.41       97.15      9.28 o 
   3  15  10       33.32       38.66      6.79 o 
   4  15  10       16.16       23.99      6.53 o 
   5  15  10        2.45       -0.78      3.71 o 
   0  16  10        4.26        0.80      8.01 o 
   1  16  10        7.89        6.33      5.95 o 
   2  16  10       14.16       17.04      6.17 o 
   3  16  10       15.67       10.20      5.96 o 
   4  16  10        7.34       17.87      6.92 o 
   0  17  10       79.79       86.24     10.09 o 
   1  17  10       54.98       50.64      8.04 o 
   2  17  10        1.01        4.26      5.84 o 
   3  17  10       16.93       13.66      7.30 o 
   0  18  10        0.16        1.54      8.05 o 
   1  18  10        7.21        9.79      6.07 o 
   1   0  11     1640.34     1711.34     11.22 o 
   2   0  11     4889.06     5029.25     29.84 o 
   3   0  11      113.48       89.57      3.82 o 
   4   0  11       77.47       76.90      5.50 o 
   5   0  11      174.00      197.70      6.65 o 
   6   0  11      532.64      525.22     12.75 o 
   7   0  11        0.08        2.42      4.68 o 
   8   0  11        1.97        7.20      6.70 o 
   9   0  11        0.79       -2.50      6.71 o 
   0   1  11      801.43      736.65      5.89 o 
   1   1  11     1890.10     1987.08      9.16 o 
   2   1  11      141.10      129.72      2.07 o 
   3   1  11      936.82      902.18      6.35 o 
   4   1  11        9.54        9.38      2.11 o 
   5   1  11      338.38      333.21      5.53 o 
   6   1  11      190.55      184.63      5.25 o 
   7   1  11       15.89       11.15      2.94 o 
   8   1  11        1.35       -2.93      4.34 o 
   9   1  11        4.74        4.22      5.36 o 
   0   2  11     3508.41     3466.62     22.90 o 
   1   2  11      448.77      521.19      4.58 o 
   2   2  11      203.81      216.88      2.50 o 
   3   2  11      305.59      331.30      3.59 o 
   4   2  11      226.35      230.33      3.80 o 
   5   2  11      169.39      169.54      5.40 o 
   6   2  11      142.00      140.00      4.32 o 
   7   2  11       88.45       71.77     12.01 o 
   8   2  11        0.10        0.33      4.33 o 
   9   2  11        9.63        6.16      6.90 o 
   0   3  11     2658.31     2672.16     16.71 o 
   1   3  11       94.17      133.46      3.02 o 
   2   3  11      105.47       85.05      2.91 o 
   3   3  11     1168.70     1217.40      7.75 o 
   4   3  11       88.65       95.16      3.71 o 
   5   3  11      444.78      486.39      7.14 o 
   6   3  11       72.64       92.55      5.13 o 
   7   3  11        0.73        0.86      2.86 o 
   8   3  11        0.59        3.16      6.69 o 
   9   3  11       12.90        6.59      5.25 o 
   0   4  11      717.86      667.55      8.84 o 
   1   4  11       34.69       54.00      3.82 o 
   2   4  11      271.33      256.62      5.13 o 
   3   4  11      234.47      258.52      3.57 o 
   4   4  11      214.52      218.54      4.14 o 
   5   4  11       90.70      107.52      4.29 o 
   6   4  11       51.37       53.68      4.82 o 
   7   4  11       33.02       20.38      6.77 o 
   8   4  11       12.08        9.97      7.86 o 
   9   4  11        0.50        8.91     10.43 o 
   0   5  11       66.05       75.76      4.61 o 
   1   5  11      421.88      433.27      3.94 o 
   2   5  11      393.61      423.98      4.40 o 
   3   5  11       54.36       52.90      3.21 o 
   4   5  11      157.51      165.48      4.02 o 
   5   5  11       37.28       41.14      3.72 o 
   6   5  11       86.01       84.75      4.77 o 
   7   5  11       63.64       48.54      6.81 o 
   8   5  11       38.21       29.52      6.63 o 
   9   5  11        1.13        9.82     10.49 o 
   0   6  11      340.04      330.26      6.30 o 
   1   6  11      437.18      454.94      5.31 o 
   2   6  11      198.67      206.46      3.17 o 
   3   6  11      519.67      504.58      6.16 o 
   4   6  11      377.38      352.38      6.02 o 
   5   6  11      286.34      285.02      5.88 o 
   6   6  11       33.42       33.16      4.35 o 
   7   6  11       22.49       20.08      4.29 o 
   8   6  11       58.44       51.09     18.50 o 
   0   7  11      230.23      220.55      5.39 o 
   1   7  11      203.66      193.73      3.93 o 
   2   7  11       91.19      113.29      4.31 o 
   3   7  11      165.40      172.05      3.34 o 
   4   7  11       64.78       66.72      4.59 o 
   5   7  11      599.88      574.65      7.43 o 
   6   7  11       92.77       91.14      7.75 o 
   7   7  11        0.69        3.70      4.33 o 
   8   7  11       15.73       12.30      4.94 o 
   0   8  11      128.64      128.91      9.94 o 
   1   8  11      182.12      201.81      4.97 o 
   2   8  11      346.67      357.60      5.56 o 
   3   8  11      117.03      126.48      4.10 o 
   4   8  11       58.38       81.58      5.12 o 
   5   8  11       43.36       37.26      3.11 o 
   6   8  11      140.86      156.86      7.48 o 
   7   8  11        2.07        3.52      4.00 o 
   8   8  11       16.17       11.89      9.36 o 
   0   9  11        0.10        3.13      4.60 o 
   1   9  11      235.20      236.20      5.56 o 
   2   9  11      435.20      420.85      6.36 o 
   3   9  11       74.59       81.49      3.85 o 
   4   9  11      114.67      130.03      5.38 o 
   5   9  11       28.45       26.95      4.16 o 
   6   9  11       18.18       11.54      4.43 o 
   7   9  11        2.20        3.77      3.77 o 
   8   9  11        1.82        6.59      6.21 o 
   0  10  11      450.74      488.86     11.60 o 
   1  10  11        1.58        4.01      3.39 o 
   2  10  11      135.88      151.89      4.77 o 
   3  10  11        2.36        3.62      3.42 o 
   4  10  11        4.82        6.16      3.88 o 
   5  10  11       60.69       52.98      7.39 o 
   6  10  11       14.83        7.21      5.20 o 
   7  10  11       12.89        6.29      5.23 o 
   0  11  11        1.91        2.19      5.35 o 
   1  11  11       60.35       64.00      5.93 o 
   2  11  11      337.78      346.57      7.79 o 
   3  11  11      208.53      222.21      6.95 o 
   4  11  11        4.04        1.21      3.10 o 
   5  11  11       14.24       10.41      3.56 o 
   6  11  11        1.61        2.84      5.63 o 
   7  11  11        4.09        1.23      5.16 o 
   0  12  11        2.22        0.71      4.89 o 
   1  12  11       35.63       36.11      5.40 o 
   2  12  11       22.01       27.45      5.29 o 
   3  12  11       26.03       31.50      5.21 o 
   4  12  11       33.07       33.39      5.52 o 
   5  12  11       25.30       22.69      5.70 o 
   6  12  11        2.86        0.53      4.67 o 
   7  12  11       30.77       10.85      8.71 o 
   0  13  11       29.05       31.87      6.39 o 
   1  13  11       22.13       20.27      4.94 o 
   2  13  11      172.80      177.65      6.76 o 
   3  13  11       23.58       18.62      4.75 o 
   4  13  11       36.89       28.58      5.09 o 
   5  13  11       20.97       17.42      4.72 o 
   6  13  11       58.89       39.83     11.81 o 
   0  14  11        3.48        2.78      5.61 o 
   1  14  11       13.27       12.07      4.88 o 
   2  14  11        3.13        1.45      4.45 o 
   3  14  11        4.03        1.90      4.39 o 
   4  14  11       11.50        9.67      5.48 o 
   5  14  11        3.86       -1.23      3.73 o 
   0  15  11       97.61      107.87      8.47 o 
   1  15  11        0.90        0.11      3.68 o 
   2  15  11        0.72        3.70      4.89 o 
   3  15  11       27.07       35.74      5.76 o 
   4  15  11       11.91       10.06      5.05 o 
   5  15  11        8.69        7.06      6.89 o 
   0  16  11       84.02      105.99     10.98 o 
   1  16  11      154.43      196.75      8.68 o 
   2  16  11       23.72       30.03      6.73 o 
   3  16  11       29.58       26.66      6.26 o 
   4  16  11       44.35       49.35      7.75 o 
   0  17  11        0.61       -3.90      8.10 o 
   1  17  11       25.80       30.49      6.77 o 
   2  17  11        9.98       17.72      7.18 o 
   3  17  11        1.82       -0.01      4.90 o 
   0  18  11        0.03       -2.41     10.74 o 
   0   0  12     4756.91     4731.64     37.47 o 
   1   0  12     1157.48     1153.58      8.52 o 
   2   0  12       39.06       35.04      2.28 o 
   3   0  12        5.16        6.87      2.21 o 
   4   0  12       36.27       42.23      3.79 o 
   5   0  12      178.75      178.27      6.78 o 
   6   0  12       24.35       27.19      4.12 o 
   7   0  12       92.48       64.02     13.91 o 
   8   0  12       34.60       24.04      6.15 o 
   9   0  12        6.17        5.76      6.44 o 
   0   1  12        2.76        1.51      1.67 o 
   1   1  12      463.71      451.22      3.38 o 
   2   1  12     1272.67     1306.48      6.79 o 
   3   1  12       17.66       23.75      2.10 o 
   4   1  12      302.59      295.43      4.47 o 
   5   1  12       91.32       89.09      4.29 o 
   6   1  12       87.76       98.24      3.89 o 
   7   1  12       27.22       23.42      4.43 o 
   8   1  12        7.62        9.59      4.91 o 
   9   1  12       10.06        5.65      6.08 o 
   0   2  12      109.91      103.24      3.64 o 
   1   2  12     3305.01     3366.79     17.23 o 
   2   2  12      793.88      839.85      5.98 o 
   3   2  12      293.91      305.52      3.44 o 
   4   2  12      173.01      214.10      3.51 o 
   5   2  12      876.79      879.07      8.21 o 
   6   2  12      360.50      359.09      6.12 o 
   7   2  12       53.56       42.26      3.57 o 
   8   2  12        8.59        5.97      5.78 o 
   9   2  12        3.76        2.51      5.32 o 
   0   3  12      482.55      503.62      5.51 o 
   1   3  12      207.86      184.88      3.21 o 
   2   3  12     1705.98     1812.20     11.40 o 
   3   3  12       32.13       36.52      2.05 o 
   4   3  12       64.93       59.54      2.93 o 
   5   3  12      202.23      203.03      5.21 o 
   6   3  12       56.96       50.76      4.74 o 
   7   3  12       45.67       39.70      8.93 o 
   8   3  12       14.54       13.06      7.37 o 
   9   3  12       14.38       13.79      6.89 o 
   0   4  12       28.96       40.07      3.08 o 
   1   4  12      655.48      700.40      7.04 o 
   2   4  12      391.69      431.50      6.68 o 
   3   4  12      195.31      209.78      3.35 o 
   4   4  12       51.15       49.93      2.66 o 
   5   4  12       89.63       91.59      3.90 o 
   6   4  12       70.54       61.89      5.03 o 
   7   4  12       15.88       14.82      4.19 o 
   8   4  12       29.08       34.38     10.31 o 
   9   4  12       16.44       17.86      7.26 o 
   0   5  12      302.53      327.29      6.52 o 
   1   5  12      130.70      117.23      2.36 o 
   2   5  12     1371.71     1412.24     11.65 o 
   3   5  12      261.94      280.92      3.55 o 
   4   5  12      108.15      118.90      3.71 o 
   5   5  12      129.93      134.64      4.58 o 
   6   5  12       21.97       22.36      4.58 o 
   7   5  12       24.36       22.10      4.77 o 
   8   5  12       16.53       14.06      6.30 o 
   0   6  12       33.15       27.79      3.34 o 
   1   6  12       41.49       36.20      2.25 o 
   2   6  12      379.96      417.25      6.45 o 
   3   6  12      128.99      140.64      3.75 o 
   4   6  12      215.79      193.54      5.26 o 
   5   6  12      307.28      296.48      7.19 o 
   6   6  12       22.66       21.51      4.05 o 
   7   6  12       18.64       12.52      4.97 o 
   8   6  12       28.48       35.16     13.53 o 
   0   7  12       37.47       36.76      4.12 o 
   1   7  12       21.57       19.35      2.15 o 
   2   7  12       14.22       17.05      2.18 o 
   3   7  12      160.47      159.51      4.13 o 
   4   7  12      206.64      206.24      5.43 o 
   5   7  12       46.75       42.48      3.03 o 
   6   7  12      110.47      114.43      6.08 o 
   7   7  12       12.17       10.38      4.48 o 
   8   7  12       20.23       11.35      5.62 o 
   0   8  12      580.20      570.20     11.68 o 
   1   8  12       14.31       16.14      2.53 o 
   2   8  12       28.76       37.16      2.64 o 
   3   8  12      170.77      181.55      4.35 o 
   4   8  12      358.72      387.93      6.24 o 
   5   8  12       20.30       20.06      3.90 o 
   6   8  12       57.38       49.80      6.17 o 
   7   8  12       13.19        6.80      4.38 o 
   8   8  12        5.10       -2.28      5.79 o 
   0   9  12       25.99       24.13      5.34 o 
   1   9  12      191.17      209.60      5.13 o 
   2   9  12      459.43      463.40      6.45 o 
   3   9  12       26.01       24.40      2.99 o 
   4   9  12      281.19      303.32      5.62 o 
   5   9  12        6.70        5.87      3.17 o 
   6   9  12        7.96        3.80      5.02 o 
   7   9  12        9.67       10.49      5.12 o 
   8   9  12        1.41       14.94     11.50 o 
   0  10  12        1.48        0.59      3.72 o 
   1  10  12      238.72      234.78      6.05 o 
   2  10  12       39.84       43.07      3.41 o 
   3  10  12       58.90       67.50      4.94 o 
   4  10  12       60.95       70.55      3.83 o 
   5  10  12        9.17        5.88      3.66 o 
   6  10  12        8.28        3.78      5.72 o 
   7  10  12        6.80        7.06      5.33 o 
   0  11  12       66.24       78.32      6.87 o 
   1  11  12       92.66       78.84      4.39 o 
   2  11  12      202.55      196.01      6.13 o 
   3  11  12      185.97      187.94      6.46 o 
   4  11  12       16.70       16.81      3.99 o 
   5  11  12       15.02        9.22      4.50 o 
   6  11  12        0.55        1.02      4.28 o 
   7  11  12       16.58        7.14      6.77 o 
   0  12  12       35.38       38.65      7.63 o 
   1  12  12       58.97       62.27      5.09 o 
   2  12  12        1.20       -0.02      3.08 o 
   3  12  12       66.92       61.35      6.78 o 
   4  12  12       48.15       44.61      6.45 o 
   5  12  12        1.56        0.46      2.83 o 
   6  12  12        5.37        1.88      6.06 o 
   0  13  12       71.56       73.87      9.43 o 
   1  13  12       14.01        7.65      4.11 o 
   2  13  12        8.19        4.00      4.23 o 
   3  13  12       21.53       21.61      4.52 o 
   4  13  12       69.40       80.02      9.00 o 
   5  13  12       19.43       20.08      6.20 o 
   6  13  12       16.46       29.51     10.06 o 
   0  14  12      114.99      130.63     10.10 o 
   1  14  12        9.72        9.17      4.45 o 
   2  14  12        9.55       12.32      4.71 o 
   3  14  12       24.59       23.58      5.38 o 
   4  14  12       36.49       38.19      5.82 o 
   5  14  12       21.20       22.26      6.03 o 
   0  15  12       18.73       15.52      8.19 o 
   1  15  12        8.34        9.91      5.26 o 
   2  15  12        2.44        4.46      4.68 o 
   3  15  12        0.81        1.89      4.01 o 
   4  15  12       20.01        8.44      5.96 o 
   5  15  12        3.47        8.65      8.16 o 
   0  16  12      136.91      197.05     15.70 o 
   1  16  12        7.71        2.36      5.83 o 
   2  16  12       58.69       56.86      7.55 o 
   3  16  12        0.03        5.33      5.49 o 
   4  16  12        8.37       19.64      8.48 o 
   0  17  12       17.56       17.94      9.17 o 
   1  17  12        6.68        7.52      5.66 o 
   2  17  12        3.05       -0.61      4.79 o 
   1   0  13       24.35       26.57      2.58 o 
   2   0  13     1242.68     1277.67      9.98 o 
   3   0  13      183.28      167.75      4.09 o 
   4   0  13      640.93      660.39      9.10 o 
   5   0  13     1483.58     1496.25     18.90 o 
   6   0  13        4.24        2.89      3.88 o 
   7   0  13        3.49        7.75      5.45 o 
   8   0  13        1.18       12.24     10.49 o 
   9   0  13        4.34        2.18      6.09 o 
   0   1  13      745.88      756.04      6.28 o 
   1   1  13      471.23      512.28      3.63 o 
   2   1  13     1345.35     1379.42      7.41 o 
   3   1  13      676.95      748.13      6.01 o 
   4   1  13      141.08      141.94      3.72 o 
   5   1  13       14.17       13.47      2.37 o 
   6   1  13      138.87      145.91      5.27 o 
   7   1  13       28.37       32.95      5.98 o 
   8   1  13       23.91       23.66      5.11 o 
   9   1  13        7.52        8.95      5.21 o 
   0   2  13      100.74      118.10      3.93 o 
   1   2  13      464.09      469.22      4.94 o 
   2   2  13      234.61      211.00      4.13 o 
   3   2  13       89.71       96.89      2.37 o 
   4   2  13       47.78       38.78      2.54 o 
   5   2  13       31.88       39.84      3.16 o 
   6   2  13       17.83       16.91      3.44 o 
   7   2  13       12.42        3.11      3.09 o 
   8   2  13       14.05        7.55      5.50 o 
   9   2  13        8.00       10.73      6.43 o 
   0   3  13      135.10      127.61      3.27 o 
   1   3  13     2595.01     2642.86     13.97 o 
   2   3  13      885.63      973.49      7.28 o 
   3   3  13      520.35      523.09      6.25 o 
   4   3  13      348.21      371.39      5.16 o 
   5   3  13       36.81       35.82      2.98 o 
   6   3  13       69.59       91.12      4.60 o 
   7   3  13       36.78       25.87      6.92 o 
   8   3  13        0.30        1.99      5.82 o 
   9   3  13       32.67       20.54      8.00 o 
   0   4  13      151.32      139.43      4.98 o 
   1   4  13       39.27       44.00      3.10 o 
   2   4  13       94.59       82.75      3.24 o 
   3   4  13      123.70      129.26      4.26 o 
   4   4  13      386.66      380.67      4.57 o 
   5   4  13       15.70       14.85      3.48 o 
   6   4  13       75.32       75.66      4.60 o 
   7   4  13        2.98        0.49      2.64 o 
   8   4  13        1.33        3.82      4.85 o 
   9   4  13        3.50       33.80     13.75 o 
   0   5  13      774.92      800.23      9.81 o 
   1   5  13      217.70      234.43      5.29 o 
   2   5  13       48.43       62.09      3.81 o 
   3   5  13       71.45       87.92      4.38 o 
   4   5  13      131.74      131.68      3.61 o 
   5   5  13       16.34        8.31      3.31 o 
   6   5  13       33.56       31.36      4.64 o 
   7   5  13       10.72        8.36      4.32 o 
   8   5  13       31.72       42.04     14.27 o 
   0   6  13      110.15      112.93      9.17 o 
   1   6  13       55.77       62.04      2.83 o 
   2   6  13      109.41      133.65      5.31 o 
   3   6  13       38.95       49.91      2.50 o 
   4   6  13       23.81       21.32      2.66 o 
   5   6  13      406.68      392.17      6.47 o 
   6   6  13       24.25       22.51      4.25 o 
   7   6  13        7.22        4.10      4.51 o 
   8   6  13       86.43      101.63     16.00 o 
   0   7  13      665.59      705.39      9.03 o 
   1   7  13       41.87       43.07      2.14 o 
   2   7  13      280.49      278.11      3.82 o 
   3   7  13       54.62       53.44      3.05 o 
   4   7  13      428.46      398.81      6.40 o 
   5   7  13      378.86      387.46      6.17 o 
   6   7  13       62.29       68.11      8.84 o 
   7   7  13        4.51        1.68      3.99 o 
   8   7  13       40.85       22.48      7.47 o 
   0   8  13      159.80      141.70      6.00 o 
   1   8  13       58.32       69.95      3.47 o 
   2   8  13      326.81      349.41      5.43 o 
   3   8  13      138.09      150.73      5.61 o 
   4   8  13      171.91      158.39      5.10 o 
   5   8  13      162.66      177.56      5.60 o 
   6   8  13        8.29        9.26      4.06 o 
   7   8  13        1.69        3.75      4.06 o 
   8   8  13       19.45        9.30      7.13 o 
   0   9  13      293.15      296.79      7.60 o 
   1   9  13      629.73      651.06      7.09 o 
   2   9  13      379.01      365.29      5.99 o 
   3   9  13      115.08      111.76      4.22 o 
   4   9  13      127.03      119.94      5.61 o 
   5   9  13       23.73       13.97      4.79 o 
   6   9  13       19.91       16.77      4.19 o 
   7   9  13        0.41        1.68      3.59 o 
   0  10  13       17.67       18.18      4.86 o 
   1  10  13      177.72      169.03      4.98 o 
   2  10  13      821.44      792.93      8.92 o 
   3  10  13      156.00      147.50      4.88 o 
   4  10  13       11.76       10.27      2.78 o 
   5  10  13       41.33       34.93      6.56 o 
   6  10  13        5.83        1.67      5.48 o 
   7  10  13       24.06       18.30      8.36 o 
   0  11  13        1.93        5.08      5.03 o 
   1  11  13       66.49       73.22      4.72 o 
   2  11  13      102.65       97.92      4.19 o 
   3  11  13        2.55        3.00      2.92 o 
   4  11  13       22.57       19.89      3.86 o 
   5  11  13        0.41        2.95      3.83 o 
   6  11  13       17.20        9.57      6.13 o 
   7  11  13       11.88       10.03      7.19 o 
   0  12  13      246.00      273.76     10.65 o 
   1  12  13      187.11      198.64      8.54 o 
   2  12  13       50.95       44.55      4.63 o 
   3  12  13       40.70       40.33      5.29 o 
   4  12  13       38.58       34.33      6.48 o 
   5  12  13       20.51       14.46      5.00 o 
   6  12  13        9.87        4.68      6.77 o 
   0  13  13      131.43      132.29     10.56 o 
   1  13  13       16.67       12.31      4.33 o 
   2  13  13        4.16        5.19      4.42 o 
   3  13  13        5.25        7.71      4.76 o 
   4  13  13        2.62        5.68      4.28 o 
   5  13  13        2.95        5.01      3.98 o 
   6  13  13        8.03        6.36      8.75 o 
   0  14  13       15.61       13.49      6.79 o 
   1  14  13       66.78       58.79      9.03 o 
   2  14  13        0.36        3.54      4.37 o 
   3  14  13       18.03       19.45      4.76 o 
   4  14  13        5.03        5.80      4.39 o 
   5  14  13        3.20       11.36      7.66 o 
   0  15  13       20.47       30.77      8.39 o 
   1  15  13        2.74        1.27      4.06 o 
   2  15  13        3.76        5.21      4.68 o 
   3  15  13       10.15        9.87      5.05 o 
   4  15  13        2.91        4.97      5.40 o 
   0  16  13      123.02      130.56     33.01 o 
   1  16  13       84.85       88.80     12.64 o 
   2  16  13        3.89        8.98      4.74 o 
   3  16  13        3.01        5.77      5.73 o 
   0  17  13        0.00       -1.80      5.58 o 
   1  17  13       29.76       22.10      6.21 o 
   2  17  13       10.89        9.16      5.56 o 
   0   0  14        3.33       10.56      3.00 o 
   1   0  14      304.40      316.59      4.21 o 
   2   0  14      540.86      543.77      5.84 o 
   3   0  14        0.64       -1.03      2.30 o 
   4   0  14       70.29       69.09      4.91 o 
   5   0  14       11.72        6.76      3.63 o 
   6   0  14        1.96        1.94      4.03 o 
   7   0  14        4.46        2.31      4.80 o 
   8   0  14        7.99        8.65      6.59 o 
   9   0  14        0.97        3.52      5.48 o 
   0   1  14     1440.40     1531.33     10.63 o 
   1   1  14       63.01       55.34      1.90 o 
   2   1  14      152.09      160.06      2.44 o 
   3   1  14      330.13      328.21      4.12 o 
   4   1  14       25.81       28.15      2.34 o 
   5   1  14      252.54      263.38      4.94 o 
   6   1  14       11.77       10.69      2.66 o 
   7   1  14       35.30       26.71      5.07 o 
   8   1  14        0.52        0.00      3.43 o 
   9   1  14       10.38        8.08      6.46 o 
   0   2  14        4.73        3.07      2.29 o 
   1   2  14      272.77      267.69      2.80 o 
   2   2  14      352.54      373.90      4.48 o 
   3   2  14      135.58      152.22      2.78 o 
   4   2  14      419.71      463.24      4.96 o 
   5   2  14       18.65       21.30      2.37 o 
   6   2  14       70.81       84.36      4.62 o 
   7   2  14       36.74       28.46      5.86 o 
   8   2  14        5.86        8.37      6.11 o 
   9   2  14       10.07        7.61      5.32 o 
   0   3  14      398.34      422.15      5.37 o 
   1   3  14      574.17      586.54      5.23 o 
   2   3  14     3089.29     3176.12     17.98 o 
   3   3  14      597.42      607.86      6.30 o 
   4   3  14       52.34       62.06      2.84 o 
   5   3  14      301.41      297.58      5.18 o 
   6   3  14        5.12        8.70      3.65 o 
   7   3  14        7.44        9.90      4.40 o 
   8   3  14        8.79        4.80      5.86 o 
   0   4  14       57.35       49.54      2.84 o 
   1   4  14      506.61      503.32      5.19 o 
   2   4  14      532.63      526.63      6.88 o 
   3   4  14      356.00      383.25      6.59 o 
   4   4  14       44.94       69.35      2.67 o 
   5   4  14       29.85       42.34      3.75 o 
   6   4  14       94.71      116.74      4.74 o 
   7   4  14        5.30        4.36      3.53 o 
   8   4  14       10.54        0.58      5.09 o 
   0   5  14     1512.61     1512.27     11.99 o 
   1   5  14       15.93       22.56      3.45 o 
   2   5  14      198.37      215.51      5.30 o 
   3   5  14      247.26      265.13      5.50 o 
   4   5  14      379.77      378.83      4.56 o 
   5   5  14       54.86       53.84      3.97 o 
   6   5  14       11.70       11.04      3.40 o 
   7   5  14       24.07       17.33      5.43 o 
   8   5  14       64.21       92.53     31.45 o 
   0   6  14       64.42       71.72      4.91 o 
   1   6  14      223.22      203.83      3.44 o 
   2   6  14        8.29        8.94      3.46 o 
   3   6  14      243.34      250.35      6.36 o 
   4   6  14       39.84       49.65      2.56 o 
   5   6  14       18.32       27.36      3.82 o 
   6   6  14       22.01       15.50      3.77 o 
   7   6  14       66.14       74.24      8.16 o 
   8   6  14        0.78        3.20      4.93 o 
   0   7  14      148.11      155.32      6.92 o 
   1   7  14       43.60       57.69      2.66 o 
   2   7  14      360.99      393.78      7.49 o 
   3   7  14       71.37       68.05      5.14 o 
   4   7  14      239.54      253.76      4.48 o 
   5   7  14       22.15       19.01      3.21 o 
   6   7  14       61.74       84.82     10.74 o 
   7   7  14        5.69        5.03      4.65 o 
   8   7  14       16.40       14.78      9.33 o 
   0   8  14      103.99      104.83      5.40 o 
   1   8  14      187.44      190.18      4.59 o 
   2   8  14       62.31       56.72      2.65 o 
   3   8  14      406.72      402.26      6.79 o 
   4   8  14       40.31       38.56      4.08 o 
   5   8  14      129.26      136.86      9.11 o 
   6   8  14       21.93       16.45      4.73 o 
   7   8  14        4.69        4.20      5.31 o 
   8   8  14       45.34       26.06     12.45 o 
   0   9  14       69.52       81.75      6.32 o 
   1   9  14      109.47      122.26      4.02 o 
   2   9  14       14.36       11.05      2.86 o 
   3   9  14      590.15      590.83      7.79 o 
   4   9  14      117.29      134.78      5.23 o 
   5   9  14       17.02       15.40      3.11 o 
   6   9  14        2.24        1.49      3.86 o 
   7   9  14       12.68        9.51      7.18 o 
   0  10  14      157.13      164.84      8.67 o 
   1  10  14      529.54      520.02      7.35 o 
   2  10  14       10.74        6.45      2.81 o 
   3  10  14       83.66       99.00      3.91 o 
   4  10  14       94.29       95.35      6.94 o 
   5  10  14        4.42        4.14      2.98 o 
   6  10  14       26.18       10.38      6.57 o 
   7  10  14        2.79        2.07      6.67 o 
   0  11  14      166.39      190.17      7.40 o 
   1  11  14       34.90       36.44      3.87 o 
   2  11  14      202.81      208.84      6.22 o 
   3  11  14        0.05        1.00      2.93 o 
   4  11  14       22.57       28.01      3.75 o 
   5  11  14        4.58        2.81      3.39 o 
   6  11  14       25.63       11.41      6.96 o 
   7  11  14       23.12       14.72      8.36 o 
   0  12  14       31.59       27.01      6.01 o 
   1  12  14       30.26       26.79      4.36 o 
   2  12  14       11.20        8.53      3.48 o 
   3  12  14       27.06       22.03      4.16 o 
   4  12  14        9.34        9.40      4.01 o 
   5  12  14        6.03       11.16      6.16 o 
   6  12  14       26.55       13.13      7.27 o 
   0  13  14        1.79        3.96      4.93 o 
   1  13  14       40.63       36.38      7.11 o 
   2  13  14       80.27       98.50      8.06 o 
   3  13  14        1.05       -1.05      3.50 o 
   4  13  14       19.87       16.88      4.13 o 
   5  13  14       44.12       23.18      6.88 o 
   6  13  14       32.62       36.29     12.55 o 
   0  14  14        2.61        2.98      7.88 o 
   1  14  14        4.91        6.34      4.41 o 
   2  14  14       36.93       40.21      4.89 o 
   3  14  14        5.44        0.27      3.01 o 
   4  14  14        0.40        3.02      5.34 o 
   5  14  14        4.51        6.62      8.09 o 
   0  15  14       38.20       36.03     16.02 o 
   1  15  14       61.37       63.56     10.49 o 
   2  15  14        6.18        4.97      4.53 o 
   3  15  14       20.72       26.84      5.96 o 
   4  15  14       11.23        5.72      5.65 o 
   0  16  14        9.87       13.02     10.06 o 
   1  16  14        3.51        6.29      5.46 o 
   2  16  14       17.07       15.46      5.63 o 
   3  16  14        9.25       -0.69     10.01 o 
   0  17  14        0.02        2.83      6.72 o 
   1  17  14       16.62       15.61      5.90 o 
   1   0  15      531.11      534.96      5.84 o 
   2   0  15      154.30      162.52      3.83 o 
   3   0  15      167.58      160.07      4.31 o 
   4   0  15      523.43      512.89      8.38 o 
   5   0  15       30.82       29.44      4.65 o 
   6   0  15       38.44       40.24      3.96 o 
   7   0  15        1.46        2.30      6.00 o 
   8   0  15        4.21        5.22      6.90 o 
   0   1  15     1676.75     1645.48     11.66 o 
   1   1  15     1103.55     1148.35      6.57 o 
   2   1  15      132.75      128.55      2.34 o 
   3   1  15       92.75      112.96      3.08 o 
   4   1  15      255.85      263.24      5.77 o 
   5   1  15       87.77       89.08      3.83 o 
   6   1  15      210.26      195.20      4.76 o 
   7   1  15       11.19       12.23      4.33 o 
   8   1  15       18.82       13.22      4.31 o 
   0   2  15       15.01       21.88      2.83 o 
   1   2  15       99.90       90.08      2.38 o 
   2   2  15      517.66      572.99      5.87 o 
   3   2  15      625.82      628.84      4.73 o 
   4   2  15      117.42      123.26      3.09 o 
   5   2  15      283.79      286.02      4.34 o 
   6   2  15       20.28       18.93      3.81 o 
   7   2  15       47.64       18.26      5.41 o 
   8   2  15       13.41        7.07      7.32 o 
   0   3  15       17.95       14.68      1.71 o 
   1   3  15      767.38      758.70      6.03 o 
   2   3  15     1327.09     1358.56      9.35 o 
   3   3  15        2.71        2.73      2.23 o 
   4   3  15       32.77       39.54      2.64 o 
   5   3  15      123.22      148.77      4.12 o 
   6   3  15      138.96      142.74      4.95 o 
   7   3  15        0.24        2.63      3.66 o 
   8   3  15       42.25       19.14      7.33 o 
   0   4  15     1111.80     1081.86     10.37 o 
   1   4  15      861.90      846.04      7.64 o 
   2   4  15      226.62      214.78      4.28 o 
   3   4  15      281.27      272.89      5.18 o 
   4   4  15      538.21      558.38      5.32 o 
   5   4  15       61.86       55.49      3.49 o 
   6   4  15       14.26       14.18      3.41 o 
   7   4  15       19.89       15.49      4.96 o 
   8   4  15       20.75       20.71      8.50 o 
   0   5  15      345.53      323.56      5.41 o 
   1   5  15      312.44      311.65      5.13 o 
   2   5  15      136.72      134.27      4.80 o 
   3   5  15      267.33      269.61      5.61 o 
   4   5  15      101.37       86.40      2.64 o 
   5   5  15      145.90      171.00      4.93 o 
   6   5  15       20.23       18.94      4.14 o 
   7   5  15       54.84       62.78      7.16 o 
   8   5  15       49.82       32.71     24.70 o 
   0   6  15        0.20       -1.70      1.85 o 
   1   6  15      196.63      200.27      5.01 o 
   2   6  15      328.40      310.88      6.85 o 
   3   6  15      150.35      162.77      5.48 o 
   4   6  15      569.45      568.13      8.22 o 
   5   6  15       35.33       41.46      3.31 o 
   6   6  15       42.76       24.94      5.01 o 
   7   6  15        5.13        2.77      3.68 o 
   8   6  15        0.42       -2.36      7.40 o 
   0   7  15       17.62       17.21      4.30 o 
   1   7  15      258.61      260.30      4.32 o 
   2   7  15       18.30       22.08      3.92 o 
   3   7  15       53.17       64.67      5.04 o 
   4   7  15       37.06       32.24      3.04 o 
   5   7  15      192.19      187.49      5.29 o 
   6   7  15        3.62        1.05      3.18 o 
   7   7  15       20.00       13.10      6.30 o 
   8   7  15       13.44        8.50      9.30 o 
   0   8  15      203.21      204.15      8.16 o 
   1   8  15      152.59      158.36      5.71 o 
   2   8  15      255.99      250.04      4.63 o 
   3   8  15       91.38       82.06      5.57 o 
   4   8  15       56.10       58.09      2.80 o 
   5   8  15       23.24       17.89      2.85 o 
   6   8  15       63.17       63.87     12.67 o 
   7   8  15        1.83        2.46      5.70 o 
   0   9  15      562.84      583.43     10.60 o 
   1   9  15       42.69       53.50      3.50 o 
   2   9  15       12.31       10.71      2.58 o 
   3   9  15      105.30      109.01      4.16 o 
   4   9  15       28.72       26.71      3.40 o 
   5   9  15       36.91       28.47      5.71 o 
   6   9  15        9.84        8.56      7.39 o 
   7   9  15       28.28       14.72      8.85 o 
   0  10  15      118.94      139.04      7.06 o 
   1  10  15        3.84        3.11      3.14 o 
   2  10  15       64.97       69.42      4.45 o 
   3  10  15       15.34       15.75      3.12 o 
   4  10  15      182.51      200.58      5.53 o 
   5  10  15        7.94        5.67      2.92 o 
   6  10  15        8.94        4.71      5.75 o 
   7  10  15        9.72       13.95      8.88 o 
   0  11  15       20.03       14.97      4.41 o 
   1  11  15      232.08      232.30      5.33 o 
   2  11  15        6.92        7.20      3.02 o 
   3  11  15       17.02       14.71      3.72 o 
   4  11  15        2.66        1.44      3.83 o 
   5  11  15       12.42        8.64      5.21 o 
   6  11  15        2.65       15.81      9.08 o 
   0  12  15       13.23       16.49      6.18 o 
   1  12  15        7.93       10.19      3.51 o 
   2  12  15       37.93       49.84      5.51 o 
   3  12  15       27.69       14.95      4.43 o 
   4  12  15        1.40        4.80      3.26 o 
   5  12  15        0.61       -0.98      4.45 o 
   6  12  15       14.23       28.84      9.50 o 
   0  13  15       30.27       22.89      8.18 o 
   1  13  15       12.59       13.59      3.98 o 
   2  13  15       63.79       47.14      6.89 o 
   3  13  15        4.34        6.16      3.51 o 
   4  13  15       29.02       19.98      6.60 o 
   5  13  15       24.42       26.31      9.26 o 
   0  14  15        0.54        0.56      5.47 o 
   1  14  15       64.95       34.27     10.69 o 
   2  14  15       72.35       69.27      8.57 o 
   3  14  15        0.27       -0.54      3.90 o 
   4  14  15        6.31        4.91      5.91 o 
   5  14  15        4.39        1.63      5.65 o 
   0  15  15       12.48        9.38      7.30 o 
   1  15  15       24.62       20.30      6.12 o 
   2  15  15       13.09       17.79      5.63 o 
   3  15  15       13.35       23.09      5.75 o 
   4  15  15       35.43       26.85      7.19 o 
   0  16  15       21.63        7.37      8.14 o 
   1  16  15       86.45       89.68     12.16 o 
   2  16  15        4.15        6.98      5.93 o 
   3  16  15        8.96       10.72      6.00 o 
   0  17  15        1.79       -1.75      6.43 o 
   1  17  15       17.03       14.03      5.99 o 
   0   0  16     1536.25     1570.41     15.60 o 
   1   0  16       10.61        8.96      2.08 o 
   2   0  16       62.70       60.94      3.08 o 
   3   0  16      483.91      508.30      8.47 o 
   4   0  16       53.91       61.42      5.47 o 
   5   0  16       25.77       26.55      4.09 o 
   6   0  16      230.70      244.95     18.95 o 
   7   0  16        1.88        9.16      7.66 o 
   8   0  16       24.55       18.15      8.14 o 
   0   1  16      717.26      712.25      7.05 o 
   1   1  16      161.77      160.82      2.78 o 
   2   1  16       44.82       42.75      1.75 o 
   3   1  16       32.97       43.02      2.81 o 
   4   1  16       53.32       57.16      3.26 o 
   5   1  16      133.23      137.18      4.16 o 
   6   1  16       34.30       41.35      2.85 o 
   7   1  16       31.69       17.88      5.36 o 
   8   1  16       15.73       12.18      5.11 o 
   0   2  16      143.95      140.74      4.37 o 
   1   2  16      489.96      503.01      4.59 o 
   2   2  16      152.70      153.93      4.07 o 
   3   2  16       68.19       70.44      3.48 o 
   4   2  16      387.74      365.56      5.02 o 
   5   2  16        1.01        2.82      2.15 o 
   6   2  16        8.11        7.03      3.24 o 
   7   2  16       28.81       16.57      7.59 o 
   8   2  16        5.01        2.47      4.48 o 
   0   3  16      339.95      318.51      4.31 o 
   1   3  16      475.22      467.45      5.19 o 
   2   3  16      533.79      564.61      5.94 o 
   3   3  16      240.29      238.84      4.98 o 
   4   3  16      595.25      606.14      6.13 o 
   5   3  16       18.44       22.14      2.65 o 
   6   3  16       22.65       14.30      4.23 o 
   7   3  16        6.28        2.98      3.65 o 
   8   3  16        5.44        4.10      8.19 o 
   0   4  16      878.75      843.26      8.92 o 
   1   4  16      417.42      404.49      5.27 o 
   2   4  16      318.04      355.36      5.64 o 
   3   4  16     1718.33     1688.51     13.43 o 
   4   4  16      217.23      214.26      6.25 o 
   5   4  16      114.11      111.97      3.83 o 
   6   4  16       21.09       20.30      3.55 o 
   7   4  16       41.65       46.09      6.51 o 
   8   4  16       22.52       18.58     10.96 o 
   0   5  16        5.22        7.83      2.01 o 
   1   5  16      342.83      339.82      4.91 o 
   2   5  16      108.92      119.13      4.21 o 
   3   5  16      125.65      118.95      4.98 o 
   4   5  16      256.08      249.22      5.78 o 
   5   5  16       31.17       29.51      2.50 o 
   6   5  16       21.88       25.18      3.69 o 
   7   5  16       11.90        9.32      4.44 o 
   8   5  16       41.11       38.60     32.13 o 
   0   6  16       47.53       34.30      3.53 o 
   1   6  16       77.94       76.57      4.01 o 
   2   6  16      318.05      310.69      6.14 o 
   3   6  16      365.56      368.38      7.38 o 
   4   6  16      275.36      273.25      6.77 o 
   5   6  16       29.09       27.92      2.80 o 
   6   6  16        8.84        2.81      2.65 o 
   7   6  16        8.19        2.71      4.25 o 
   8   6  16       22.17       -0.30      9.15 o 
   0   7  16        2.06        7.16      3.60 o 
   1   7  16      156.90      141.34      3.64 o 
   2   7  16       15.76       16.33      4.49 o 
   3   7  16      474.93      475.99      9.90 o 
   4   7  16      182.82      189.16      6.71 o 
   5   7  16        3.21        2.28      1.84 o 
   6   7  16       29.55       15.81      3.88 o 
   7   7  16        4.96       10.69      7.57 o 
   8   7  16        0.07        1.09      5.85 o 
   0   8  16       22.62       20.13      4.82 o 
   1   8  16      203.22      206.99      4.54 o 
   2   8  16       65.49       65.16      5.23 o 
   3   8  16       76.90       85.15      5.77 o 
   4   8  16       27.47       29.58      5.07 o 
   5   8  16       19.12       17.70      3.24 o 
   6   8  16       20.07       10.39      5.44 o 
   7   8  16        5.62       12.17      6.84 o 
   0   9  16       81.49       87.59      7.72 o 
   1   9  16       50.02       44.18      3.45 o 
   2   9  16       75.17       69.43      2.59 o 
   3   9  16       83.83       91.00      6.10 o 
   4   9  16      101.89      123.07      7.37 o 
   5   9  16       13.91        9.16      2.44 o 
   6   9  16       11.29        6.74      6.82 o 
   7   9  16        2.61        6.06      6.49 o 
   0  10  16        0.00        2.18      4.04 o 
   1  10  16      183.27      196.64      5.11 o 
   2  10  16      199.04      199.06      5.15 o 
   3  10  16      154.39      153.88      6.85 o 
   4  10  16        2.65        0.87      1.55 o 
   5  10  16        2.78        1.06      3.85 o 
   6  10  16        0.16        1.85      5.37 o 
   7  10  16        6.87        9.25      8.63 o 
   0  11  16       12.15       15.12      4.12 o 
   1  11  16       88.69       83.96      3.91 o 
   2  11  16       98.83      100.72      4.82 o 
   3  11  16       33.01       19.70      3.78 o 
   4  11  16        3.25        3.04      4.29 o 
   5  11  16        0.22        2.45      4.68 o 
   6  11  16       14.78       14.07      8.22 o 
   0  12  16        9.81        8.71      5.90 o 
   1  12  16       17.76       13.12      4.05 o 
   2  12  16       43.84       45.41      5.73 o 
   3  12  16        0.17       -1.39      2.50 o 
   4  12  16        7.46        9.55      5.47 o 
   5  12  16       10.46        5.37      6.30 o 
   6  12  16        0.94       -7.13      7.13 o 
   0  13  16        0.03       -2.19      5.39 o 
   1  13  16       49.05       26.95      7.81 o 
   2  13  16        6.73        3.80      3.34 o 
   3  13  16        1.90        0.43      4.04 o 
   4  13  16        9.52        7.10      5.42 o 
   5  13  16        8.88       11.28      7.65 o 
   0  14  16       44.45       -0.57      8.02 o 
   1  14  16        7.51        4.97      3.92 o 
   2  14  16        9.73        9.11      3.48 o 
   3  14  16       25.97       10.28      5.94 o 
   4  14  16        1.15       11.98      6.47 o 
   0  15  16      155.85      197.22      9.74 o 
   1  15  16       50.62       24.98      8.47 o 
   2  15  16        2.78        2.20      5.56 o 
   3  15  16        5.86        7.26      5.37 o 
   4  15  16        3.18        7.96      6.90 o 
   0  16  16        1.56       -0.82      4.71 o 
   1  16  16        8.09        1.43      4.28 o 
   2  16  16        3.68       -2.17      5.75 o 
   1   0  17      346.87      357.72      4.92 o 
   2   0  17      432.80      449.70      7.53 o 
   3   0  17      468.83      499.71      7.33 o 
   4   0  17        0.74        1.13      2.77 o 
   5   0  17      762.33      810.19     11.32 o 
   6   0  17       50.14       32.22      8.75 o 
   7   0  17        8.43       -1.04      4.59 o 
   8   0  17        6.09        4.88      7.15 o 
   0   1  17        0.35       -2.20      2.20 o 
   1   1  17      273.22      276.48      3.27 o 
   2   1  17      149.72      163.54      2.59 o 
   3   1  17      106.06      112.26      3.53 o 
   4   1  17      465.76      440.90      6.58 o 
   5   1  17       57.78       55.28      3.45 o 
   6   1  17       19.03       15.68      3.07 o 
   7   1  17        0.46        2.76      2.66 o 
   8   1  17       17.30        8.81      5.20 o 
   0   2  17       21.51       12.26      3.01 o 
   1   2  17      502.90      518.19      5.50 o 
   2   2  17      278.63      269.13      4.05 o 
   3   2  17        3.26        2.42      2.45 o 
   4   2  17       93.27      100.65      2.90 o 
   5   2  17       90.55       87.96      3.51 o 
   6   2  17       65.22       64.35      6.09 o 
   7   2  17        0.57        0.89      3.04 o 
   8   2  17       10.86        5.23      5.02 o 
   0   3  17       53.17       39.01      2.95 o 
   1   3  17      150.31      137.45      3.27 o 
   2   3  17      132.67      130.54      3.71 o 
   3   3  17      444.04      453.26      5.97 o 
   4   3  17       27.50       28.39      3.83 o 
   5   3  17       38.44       30.64      3.06 o 
   6   3  17       10.64        6.17      2.88 o 
   7   3  17        2.90        1.93      3.49 o 
   8   3  17        5.53        0.89      6.72 o 
   0   4  17      302.75      325.94      5.35 o 
   1   4  17      319.76      316.60      5.41 o 
   2   4  17       22.51       31.98      3.43 o 
   3   4  17      435.54      421.96      6.86 o 
   4   4  17       45.25       53.70      4.54 o 
   5   4  17       34.53       35.75      2.79 o 
   6   4  17        0.29        0.94      2.56 o 
   7   4  17       13.17       11.01      4.79 o 
   8   4  17        1.46        2.02      8.41 o 
   0   5  17      594.73      591.05      8.70 o 
   1   5  17        6.88        5.68      2.42 o 
   2   5  17      366.36      377.06      6.20 o 
   3   5  17       34.89       49.23      3.63 o 
   4   5  17       50.94       54.86      4.32 o 
   5   5  17       45.85       52.25      2.34 o 
   6   5  17       47.26       67.13      6.60 o 
   7   5  17       42.91       36.02     10.86 o 
   8   5  17       40.79       53.92     53.52 o 
   0   6  17       83.46       94.60      4.04 o 
   1   6  17       14.85       15.09      2.98 o 
   2   6  17      102.80       88.07      4.51 o 
   3   6  17      164.53      164.62      5.94 o 
   4   6  17       56.30       53.03      4.59 o 
   5   6  17       21.14       11.15      4.43 o 
   6   6  17       13.10        9.15      3.14 o 
   7   6  17        1.71        7.80      5.00 o 
   8   6  17       32.95       35.08     19.41 o 
   0   7  17       11.05       10.08      2.66 o 
   1   7  17        8.41        9.61      3.53 o 
   2   7  17      354.15      360.01      7.27 o 
   3   7  17       47.74       56.23      5.40 o 
   4   7  17      255.40      247.25      6.15 o 
   5   7  17       15.40        8.31      3.61 o 
   6   7  17       13.65        5.90      5.56 o 
   7   7  17        5.46       24.55     10.53 o 
   0   8  17       60.59       70.89     10.28 o 
   1   8  17       10.26        9.07      2.32 o 
   2   8  17      110.85      116.83      5.36 o 
   3   8  17       11.66        7.93      4.23 o 
   4   8  17       22.53       23.46      4.91 o 
   5   8  17       51.99       40.73      9.16 o 
   6   8  17       45.89       18.66      8.39 o 
   7   8  17        5.59        4.21      6.31 o 
   0   9  17      177.64      165.17      8.07 o 
   1   9  17      128.64      121.53      5.34 o 
   2   9  17      182.23      174.95      6.79 o 
   3   9  17       64.74       71.05      5.83 o 
   4   9  17       20.48       14.72      4.61 o 
   5   9  17       49.92       32.62      9.53 o 
   6   9  17       17.63       16.35      6.55 o 
   7   9  17        8.05        9.96      6.99 o 
   0  10  17        1.60        2.80      3.31 o 
   1  10  17        1.31        2.50      2.55 o 
   2  10  17      204.33      183.11      6.35 o 
   3  10  17      146.62      173.28      7.67 o 
   4  10  17       13.00        9.65      5.09 o 
   5  10  17       12.09       11.71      5.54 o 
   6  10  17        2.86        0.56      5.47 o 
   0  11  17      131.28      141.85      6.81 o 
   1  11  17       18.63       16.67      3.54 o 
   2  11  17       90.31       72.10      7.99 o 
   3  11  17        0.21       -0.06      2.03 o 
   4  11  17        4.62        2.87      5.04 o 
   5  11  17       39.18       18.52      7.30 o 
   6  11  17        6.82       27.28      8.46 o 
   0  12  17        6.12        2.64      4.34 o 
   1  12  17       94.82       88.57     10.63 o 
   2  12  17        4.21        1.28      2.52 o 
   3  12  17        1.52        5.05      4.98 o 
   4  12  17       37.48       48.23     11.04 o 
   5  12  17        5.16        2.50      6.00 o 
   6  12  17       26.79       71.60     28.06 o 
   0  13  17        2.31        5.87      4.87 o 
   1  13  17       25.98       22.17      4.84 o 
   2  13  17       24.87       12.59      3.91 o 
   3  13  17        2.80       -0.33      5.19 o 
   4  13  17        2.26        3.82      5.59 o 
   5  13  17        3.20        9.31      8.48 o 
   0  14  17       21.19       10.82      5.36 o 
   1  14  17        9.49        7.24      3.96 o 
   2  14  17        6.50        7.29      5.67 o 
   3  14  17        9.68        6.48      5.80 o 
   4  14  17        6.25       11.86      6.76 o 
   0  15  17       40.81       20.50     11.88 o 
   1  15  17       11.50        3.09      5.26 o 
   2  15  17       12.58        7.59      6.83 o 
   3  15  17       22.11       20.63      6.88 o 
   0  16  17       16.30        8.65      7.88 o 
   1  16  17       16.17        6.16      6.76 o 
   2  16  17        1.88       -2.93      5.51 o 
   0   0  18        3.98       -0.42      2.94 o 
   1   0  18        0.00        2.45      2.29 o 
   2   0  18       48.60       46.02      3.91 o 
   3   0  18      633.60      626.79      8.30 o 
   4   0  18       21.31       21.52      4.42 o 
   5   0  18        4.07        3.21      3.56 o 
   6   0  18        0.72        2.92      4.91 o 
   7   0  18        0.48        0.71      4.47 o 
   8   0  18       48.50       14.09      8.70 o 
   0   1  18       81.25       88.59      3.22 o 
   1   1  18       10.96        6.72      1.70 o 
   2   1  18      282.53      260.79      3.01 o 
   3   1  18      178.10      186.21      3.42 o 
   4   1  18      439.27      425.56      5.48 o 
   5   1  18       14.40       12.59      2.89 o 
   6   1  18       46.94       37.11      6.82 o 
   7   1  18        7.76        0.70      3.29 o 
   8   1  18        1.76        3.44      3.90 o 
   0   2  18      486.79      455.84      6.30 o 
   1   2  18      150.30      147.94      3.19 o 
   2   2  18      501.18      511.55      6.10 o 
   3   2  18      181.54      185.02      4.65 o 
   4   2  18       86.21       84.21      2.58 o 
   5   2  18       37.14       39.24      2.74 o 
   6   2  18       88.95       91.67      4.68 o 
   7   2  18       11.58        6.26      4.05 o 
   8   2  18        7.01       -2.02      7.29 o 
   0   3  18       53.68       44.48      2.95 o 
   1   3  18      247.74      260.63      4.30 o 
   2   3  18      109.13      112.01      3.56 o 
   3   3  18      285.88      318.21      5.20 o 
   4   3  18       48.56       50.62      4.53 o 
   5   3  18       26.06       29.84      2.64 o 
   6   3  18        6.45        4.40      3.23 o 
   7   3  18       12.07        5.40      4.51 o 
   8   3  18        6.85        6.83      9.19 o 
   0   4  18      320.82      295.36      5.20 o 
   1   4  18       33.36       40.87      3.17 o 
   2   4  18      334.77      318.26      5.21 o 
   3   4  18       78.01       76.95      4.31 o 
   4   4  18      206.04      207.75      6.17 o 
   5   4  18       91.91      104.89      5.56 o 
   6   4  18       48.63       48.29      3.83 o 
   7   4  18       18.38        6.87      6.14 o 
   8   4  18       15.08        4.82      8.90 o 
   0   5  18       56.98       58.78      3.46 o 
   1   5  18      195.96      222.74      4.83 o 
   2   5  18      259.76      268.78      5.75 o 
   3   5  18        5.73        0.90      2.65 o 
   4   5  18      373.71      372.14      6.92 o 
   5   5  18       31.78       29.77      4.90 o 
   6   5  18        9.23        5.15      4.65 o 
   7   5  18        2.60        4.09      6.09 o 
   8   5  18       10.65       23.85     11.90 o 
   0   6  18        8.56        6.28      2.71 o 
   1   6  18      344.69      337.36      5.83 o 
   2   6  18      223.09      221.64      5.18 o 
   3   6  18       57.28       79.62      4.51 o 
   4   6  18       43.45       46.34      4.51 o 
   5   6  18       75.13       88.87      5.66 o 
   6   6  18        8.55        3.82      4.75 o 
   7   6  18        2.34        0.57      4.03 o 
   0   7  18       47.03       55.53      3.87 o 
   1   7  18      281.66      293.39      6.87 o 
   2   7  18       49.35       53.30      4.41 o 
   3   7  18       15.76       13.51      4.09 o 
   4   7  18       31.06       28.57      5.09 o 
   5   7  18      100.51      102.33     15.22 o 
   6   7  18       36.54       22.94      7.40 o 
   7   7  18       15.50       13.61      7.67 o 
   0   8  18       27.60       17.64      4.66 o 
   1   8  18      129.16      130.26      5.46 o 
   2   8  18       93.23       87.87      6.38 o 
   3   8  18       29.39       28.21      5.30 o 
   4   8  18       87.59       87.20      7.73 o 
   5   8  18       94.68      100.66     13.97 o 
   6   8  18       22.59       15.07      7.54 o 
   7   8  18        3.68        7.66      7.05 o 
   0   9  18        2.53        3.90      3.59 o 
   1   9  18      195.11      199.49      4.88 o 
   2   9  18      347.69      361.95     11.17 o 
   3   9  18      106.00      111.49      6.04 o 
   4   9  18        1.52        1.67      4.32 o 
   5   9  18       10.65        9.83      4.49 o 
   6   9  18        3.21        6.73      5.85 o 
   7   9  18        2.25        9.64      7.40 o 
   0  10  18      171.50      172.96      8.87 o 
   1  10  18        3.53        5.40      3.36 o 
   2  10  18       16.46       18.38      5.19 o 
   3  10  18       39.88       27.87      6.00 o 
   4  10  18      141.75      157.83      7.91 o 
   5  10  18        3.92       11.86      5.19 o 
   6  10  18       10.58       14.29      7.74 o 
   0  11  18       60.81       71.58      8.25 o 
   1  11  18       71.88       67.53      7.43 o 
   2  11  18       11.63        3.82      1.59 o 
   3  11  18        4.69       -2.15      4.72 o 
   4  11  18       24.13       27.38      8.24 o 
   5  11  18       21.43       13.68      5.47 o 
   6  11  18       53.86       55.17     13.81 o 
   0  12  18       21.89        8.65      4.29 o 
   1  12  18       68.94       74.83     13.69 o 
   2  12  18       10.30        5.88      2.77 o 
   3  12  18       97.58       92.67     16.05 o 
   4  12  18       17.01       19.09      6.35 o 
   5  12  18        2.33        1.26      5.58 o 
   0  13  18       35.61        5.67      6.59 o 
   1  13  18       22.67        9.50      3.92 o 
   2  13  18       20.74        9.27      4.92 o 
   3  13  18       15.42       -0.88      4.98 o 
   4  13  18       12.44       14.04      7.74 o 
   5  13  18       17.18       27.35     12.12 o 
   0  14  18        2.04        3.73      6.70 o 
   1  14  18       17.39        6.65      4.83 o 
   2  14  18        4.05       -3.71      4.83 o 
   3  14  18        1.77        2.05      6.47 o 
   4  14  18        0.80        8.78      6.94 o 
   0  15  18       62.20       30.20     14.52 o 
   1  15  18       11.56        6.49      5.97 o 
   2  15  18        1.70        9.28      6.62 o 
   3  15  18        8.77       13.53      7.38 o 
   0  16  18        4.68        2.17     11.89 o 
   1  16  18        1.83        1.30      5.00 o 
   1   0  19       36.13       42.65      3.20 o 
   2   0  19      238.56      235.01      4.97 o 
   3   0  19       28.41       17.35      3.23 o 
   4   0  19      561.29      494.00      8.87 o 
   5   0  19        2.27       -0.50      3.52 o 
   6   0  19       19.01       13.61      9.19 o 
   7   0  19        0.15        3.34      5.26 o 
   8   0  19       12.60       -1.65      4.76 o 
   0   1  19       29.90       26.95      2.59 o 
   1   1  19      265.11      276.50      3.61 o 
   2   1  19       93.51       90.19      2.33 o 
   3   1  19       41.64       32.05      2.56 o 
   4   1  19      118.69      116.68      3.52 o 
   5   1  19       28.29       29.58      2.88 o 
   6   1  19        2.57        5.23      3.03 o 
   7   1  19       16.88        6.36      4.18 o 
   8   1  19        2.92        6.65      5.83 o 
   0   2  19      110.41      106.32      5.00 o 
   1   2  19        6.77        7.59      1.96 o 
   2   2  19       57.19       55.08      3.24 o 
   3   2  19      206.65      192.11      4.51 o 
   4   2  19      110.25       97.36      4.83 o 
   5   2  19       11.58        8.97      2.38 o 
   6   2  19       19.00       10.97      3.52 o 
   7   2  19        9.48        6.17      3.73 o 
   8   2  19        5.52       19.87     15.00 o 
   0   3  19       33.76       46.39      3.28 o 
   1   3  19        2.68        4.17      2.77 o 
   2   3  19      293.69      304.70      4.97 o 
   3   3  19       90.75       79.43      3.89 o 
   4   3  19      248.69      260.11      6.72 o 
   5   3  19        8.85        5.91      3.02 o 
   6   3  19       13.79       10.82      3.20 o 
   7   3  19        7.49        2.99      5.26 o 
   8   3  19       40.51       33.51     22.41 o 
   0   4  19      258.67      281.06      5.18 o 
   1   4  19      296.22      283.25      5.40 o 
   2   4  19       54.47       44.67      4.05 o 
   3   4  19      269.58      280.28      6.24 o 
   4   4  19      185.71      186.83      5.82 o 
   5   4  19       45.64       39.40      5.08 o 
   6   4  19        0.57       -3.82      4.13 o 
   7   4  19       43.88       32.86     11.23 o 
   8   4  19        9.06       -0.11      9.88 o 
   0   5  19      530.49      521.91      6.82 o 
   1   5  19      101.13      108.76      4.28 o 
   2   5  19       51.44       56.67      4.08 o 
   3   5  19      109.58      112.33      4.68 o 
   4   5  19        8.40        3.96      3.26 o 
   5   5  19       23.10       18.89      4.70 o 
   6   5  19        1.03        3.91      4.88 o 
   7   5  19        4.88        3.22      6.18 o 
   0   6  19       39.37       29.76      4.08 o 
   1   6  19       57.02       67.20      4.29 o 
   2   6  19       72.16       77.15      4.23 o 
   3   6  19      252.90      251.67      6.67 o 
   4   6  19       36.04       32.73      4.60 o 
   5   6  19       23.29       24.60      5.50 o 
   6   6  19       26.07       18.49      6.05 o 
   7   6  19        9.60        7.46      5.63 o 
   0   7  19       19.68       14.05      3.20 o 
   1   7  19       20.02       19.84      3.33 o 
   2   7  19      215.96      221.24      7.30 o 
   3   7  19       36.43       37.29      5.03 o 
   4   7  19      119.84      127.94      6.45 o 
   5   7  19        3.74        3.07      3.51 o 
   6   7  19        2.41        2.17      4.90 o 
   7   7  19        5.54        5.81      7.14 o 
   0   8  19      296.03      298.48      5.52 o 
   1   8  19        2.69        1.15      2.60 o 
   2   8  19      110.03      102.89      5.20 o 
   3   8  19        2.06        2.34      3.60 o 
   4   8  19       66.31       59.12      9.09 o 
   5   8  19        3.24        6.44      5.22 o 
   6   8  19        6.81       13.29      6.79 o 
   7   8  19        9.09       13.64      8.21 o 
   0   9  19      275.12      300.43      8.21 o 
   1   9  19       20.76       20.85      5.26 o 
   2   9  19       20.69       13.21      4.76 o 
   3   9  19       13.85        9.26      4.96 o 
   4   9  19       10.18        5.04      4.73 o 
   5   9  19        1.57        6.82      5.44 o 
   6   9  19        5.41        4.38      5.90 o 
   0  10  19       82.17       86.78     11.66 o 
   1  10  19        7.40        9.60      3.12 o 
   2  10  19       22.20       10.19      4.79 o 
   3  10  19        6.84        4.68      4.74 o 
   4  10  19        3.77       -2.90      4.29 o 
   5  10  19        8.39        2.51      5.17 o 
   6  10  19        7.82        0.12      5.16 o 
   0  11  19        0.04        3.33      5.84 o 
   1  11  19       13.29        7.14      3.64 o 
   2  11  19       22.36        7.62      5.40 o 
   3  11  19       27.30       25.50      5.93 o 
   4  11  19       22.52       12.82      6.05 o 
   5  11  19       14.15       12.18      6.50 o 
   6  11  19        1.86        7.97      7.29 o 
   0  12  19       20.86        5.83      6.54 o 
   1  12  19        3.26        0.38      3.46 o 
   2  12  19       50.85       33.55      9.10 o 
   3  12  19        4.04        2.16      4.92 o 
   4  12  19        4.67        4.90      4.96 o 
   5  12  19       17.76       13.66      8.71 o 
   0  13  19        0.52        2.68      5.11 o 
   1  13  19        3.29        1.90      4.05 o 
   2  13  19        7.40        7.57      5.55 o 
   3  13  19       29.77       15.45      7.19 o 
   4  13  19       10.75        9.86      6.88 o 
   0  14  19        1.18       -0.13      5.10 o 
   1  14  19       15.25        3.49      5.92 o 
   2  14  19        1.00        3.18      5.94 o 
   3  14  19        1.62        2.80      6.67 o 
   0  15  19        1.28        0.53      9.71 o 
   1  15  19       13.84        1.37      4.76 o 
   2  15  19       26.03        5.73      6.65 o 
   0   0  20      229.97      229.51      6.69 o 
   1   0  20      660.53      670.14      8.40 o 
   2   0  20       67.94       64.65      4.00 o 
   3   0  20      159.76      150.72      4.16 o 
   4   0  20      344.44      320.67      8.38 o 
   5   0  20       22.15       30.81      4.26 o 
   6   0  20        0.56        3.27      4.50 o 
   7   0  20        2.63       -1.60      4.63 o 
   8   0  20        1.57       -4.17     13.73 o 
   0   1  20       84.12       85.13      6.32 o 
   1   1  20       67.37       79.07      2.95 o 
   2   1  20      131.32      120.54      2.83 o 
   3   1  20        7.26       10.55      2.24 o 
   4   1  20       86.49       93.60      3.22 o 
   5   1  20       44.09       46.09      3.58 o 
   6   1  20       35.06       27.15      4.76 o 
   7   1  20       13.94       17.99      7.95 o 
   8   1  20       19.74       13.82      5.26 o 
   0   2  20       14.64       15.60      3.43 o 
   1   2  20      277.93      299.01      4.41 o 
   2   2  20      121.74      126.25      4.06 o 
   3   2  20      103.61      117.55      4.32 o 
   4   2  20      141.36      135.40      5.21 o 
   5   2  20       60.16       69.09      2.92 o 
   6   2  20        1.57        4.22      3.08 o 
   7   2  20       35.60       10.01      7.57 o 
   8   2  20       22.34       12.29      9.34 o 
   0   3  20      155.83      174.31      4.51 o 
   1   3  20      158.14      169.01      5.00 o 
   2   3  20      457.29      474.10      6.21 o 
   3   3  20       11.61        7.65      2.98 o 
   4   3  20      298.90      324.34      6.42 o 
   5   3  20       14.87       13.99      3.89 o 
   6   3  20        7.97        5.95      4.78 o 
   7   3  20        2.66       -3.36      5.15 o 
   8   3  20        2.16       -0.06     11.98 o 
   0   4  20       13.37        9.91      2.55 o 
   1   4  20      304.85      286.26      5.08 o 
   2   4  20      332.50      354.50      6.00 o 
   3   4  20      213.64      218.72      5.47 o 
   4   4  20       24.97       26.75      5.03 o 
   5   4  20       14.71       14.83      3.85 o 
   6   4  20       11.12        7.48      5.06 o 
   7   4  20        3.89       -0.32      5.92 o 
   0   5  20      321.51      332.56      5.61 o 
   1   5  20      346.84      343.98      6.31 o 
   2   5  20       75.16       91.32      5.16 o 
   3   5  20      251.57      262.48      5.53 o 
   4   5  20       17.45       13.96      4.26 o 
   5   5  20       12.79       17.07      5.17 o 
   6   5  20       46.44       17.40      6.96 o 
   7   5  20        2.73        4.81      6.28 o 
   0   6  20       31.43       31.82      3.13 o 
   1   6  20       49.31       59.16      4.20 o 
   2   6  20        9.46       11.46      3.51 o 
   3   6  20       98.83      108.95      5.09 o 
   4   6  20        4.93        2.80      3.33 o 
   5   6  20        6.76        7.81      5.09 o 
   6   6  20       25.39       21.46      6.42 o 
   7   6  20       11.02        2.16      5.73 o 
   0   7  20       36.97       39.97      3.66 o 
   1   7  20       64.24       68.01      4.60 o 
   2   7  20       18.15       18.85      4.40 o 
   3   7  20       92.86       98.82      5.22 o 
   4   7  20       60.55       69.50      8.28 o 
   5   7  20       10.51       11.49      5.39 o 
   6   7  20        1.02        4.21      4.89 o 
   7   7  20       16.70       16.82      7.89 o 
   0   8  20        0.54        4.53      3.10 o 
   1   8  20      101.89      106.85      5.89 o 
   2   8  20        6.26        4.28      3.69 o 
   3   8  20       24.09       24.78      5.09 o 
   4   8  20      141.13      144.10      6.51 o 
   5   8  20       32.21       18.62      5.06 o 
   6   8  20        8.12        7.74      6.28 o 
   7   8  20        5.69       15.87     10.03 o 
   0   9  20       27.37       23.06      4.29 o 
   1   9  20       55.72       57.97      4.65 o 
   2   9  20       67.68       63.23      6.51 o 
   3   9  20       56.50       45.11      6.06 o 
   4   9  20       13.41       14.19      5.12 o 
   5   9  20        0.13        2.06      4.94 o 
   6   9  20        7.19       18.29      6.90 o 
   0  10  20        0.14       -0.46      3.55 o 
   1  10  20       24.96       12.71      5.01 o 
   2  10  20       88.29       67.48     10.08 o 
   3  10  20       11.25       13.74      4.72 o 
   4  10  20       17.56       18.10      6.15 o 
   5  10  20       19.70       20.26      6.50 o 
   6  10  20       25.12       27.81      7.74 o 
   0  11  20       74.35       24.02     16.63 o 
   1  11  20        7.93        2.93      2.93 o 
   2  11  20       63.63       38.59     10.75 o 
   3  11  20       12.59        3.45      4.91 o 
   4  11  20        8.86        6.26      4.99 o 
   5  11  20       11.34        6.17      6.64 o 
   0  12  20        0.67       -1.08      5.55 o 
   1  12  20       18.94        3.62      4.86 o 
   2  12  20       36.36       22.69      8.05 o 
   3  12  20        7.05        2.54      6.16 o 
   4  12  20        5.15       11.01      6.94 o 
   5  12  20        0.99        3.96      6.51 o 
   0  13  20        3.80        1.06      5.85 o 
   1  13  20        5.79       -1.70      5.42 o 
   2  13  20        3.93        2.63      4.98 o 
   3  13  20       26.53       22.06      7.60 o 
   4  13  20        7.92        5.24      5.66 o 
   0  14  20        7.00        0.35      8.22 o 
   1  14  20        7.88        3.44      5.38 o 
   2  14  20        5.49        0.09      4.23 o 
   3  14  20        5.05        9.13      7.68 o 
   0  15  20        4.06       -1.49      9.22 o 
   1  15  20       22.78        2.17      6.23 o 
   2  15  20        8.96        1.25      6.32 o 
   1   0  21        2.41        3.44      2.90 o 
   2   0  21        0.00        5.85      2.92 o 
   3   0  21      275.47      242.11      5.89 o 
   4   0  21       35.90       34.69      5.87 o 
   5   0  21       84.48       72.82      5.88 o 
   6   0  21        0.00       -0.06      2.67 o 
   7   0  21       62.70       94.68     15.51 o 
   0   1  21      128.02      142.30      5.81 o 
   1   1  21       34.29       37.76      2.57 o 
   2   1  21       50.51       45.02      2.03 o 
   3   1  21       17.63       11.72      2.31 o 
   4   1  21       76.36       78.25      3.25 o 
   5   1  21       12.38       15.73      3.03 o 
   6   1  21       10.08        6.48      2.91 o 
   7   1  21        5.72       -3.91      6.96 o 
   0   2  21     1129.92     1112.38     11.92 o 
   1   2  21       89.15       89.38      3.20 o 
   2   2  21      388.99      393.00      5.58 o 
   3   2  21       90.11       95.06      4.35 o 
   4   2  21        6.08        5.83      3.33 o 
   5   2  21       32.94       30.97      2.14 o 
   6   2  21        3.27        6.25      4.21 o 
   7   2  21       12.07       10.17      6.81 o 
   0   3  21        0.03        2.38      2.42 o 
   1   3  21      221.80      233.82      4.63 o 
   2   3  21       72.12       81.01      3.71 o 
   3   3  21      360.85      380.56      5.62 o 
   4   3  21       22.30       24.64      3.87 o 
   5   3  21       10.93        4.07      3.97 o 
   6   3  21        3.95        6.96      4.91 o 
   7   3  21       22.89       15.58      6.12 o 
   0   4  21      234.31      226.49      4.76 o 
   1   4  21      183.11      173.35      4.90 o 
   2   4  21       25.11       25.15      3.49 o 
   3   4  21      256.87      270.17      6.42 o 
   4   4  21        2.83        3.97      4.35 o 
   5   4  21      114.18      125.20      9.50 o 
   6   4  21        9.29       13.24      5.06 o 
   7   4  21        8.47        1.65      5.76 o 
   0   5  21       23.75       27.21      2.93 o 
   1   5  21      272.35      279.69      5.84 o 
   2   5  21      135.43      131.80      5.58 o 
   3   5  21       40.95       39.58      4.37 o 
   4   5  21      141.51      144.86      5.66 o 
   5   5  21       17.70       11.39      4.58 o 
   6   5  21        6.51        5.92      4.50 o 
   7   5  21       14.83       23.20      9.84 o 
   0   6  21       14.10       14.08      2.71 o 
   1   6  21      236.65      250.66      5.70 o 
   2   6  21       69.51       64.55      4.00 o 
   3   6  21      168.89      185.73      6.34 o 
   4   6  21       13.40        4.72      4.06 o 
   5   6  21       21.27       13.92      5.81 o 
   6   6  21        3.60        4.07      5.75 o 
   7   6  21       11.88       28.41      9.45 o 
   0   7  21      764.53      762.43      8.91 o 
   1   7  21      104.56      108.43      5.64 o 
   2   7  21      112.51      127.46      5.60 o 
   3   7  21       39.14       32.10      6.00 o 
   4   7  21       11.05        9.89      5.02 o 
   5   7  21       27.17       13.28      5.07 o 
   6   7  21        1.48       13.57      5.95 o 
   7   7  21        9.06       15.13      8.33 o 
   0   8  21      187.35      198.61      8.92 o 
   1   8  21      291.97      295.51      5.93 o 
   2   8  21       52.74       59.50      5.20 o 
   3   8  21        9.28        7.58      3.96 o 
   4   8  21        5.82        5.04      4.03 o 
   5   8  21       44.53       40.90      7.90 o 
   6   8  21       12.09       20.29      7.85 o 
   0   9  21       21.21       22.01      3.99 o 
   1   9  21       12.27       16.18      4.15 o 
   2   9  21       13.70        9.57      4.28 o 
   3   9  21       11.30       12.11      4.62 o 
   4   9  21       15.36       10.31      4.95 o 
   5   9  21        5.08       -3.09      4.10 o 
   6   9  21       30.98       37.39      7.38 o 
   0  10  21        0.22       -1.27      3.40 o 
   1  10  21       34.54       26.97      4.29 o 
   2  10  21       11.13        5.12      5.18 o 
   3  10  21      100.19      106.02     17.22 o 
   4  10  21        2.94        6.53      5.13 o 
   5  10  21        0.08        6.89      7.28 o 
   0  11  21       38.72       17.79      8.14 o 
   1  11  21       35.46        7.10      4.98 o 
   2  11  21       20.54        9.19      5.69 o 
   3  11  21       11.96        5.62      4.76 o 
   4  11  21       45.43       22.57      9.74 o 
   5  11  21       16.07        7.57      6.81 o 
   0  12  21        9.50        6.14      4.44 o 
   1  12  21       13.27        2.13      5.27 o 
   2  12  21       34.43       19.76      6.63 o 
   3  12  21        3.48        3.48      5.79 o 
   4  12  21        3.83       -0.90      4.30 o 
   0  13  21        0.34       -0.59      7.35 o 
   1  13  21        8.25        2.44      5.38 o 
   2  13  21       27.21        7.79      7.09 o 
   3  13  21       10.31       13.78      8.71 o 
   4  13  21       11.84        8.63      7.29 o 
   0  14  21        4.16       -0.94      9.13 o 
   1  14  21        2.81        0.48      4.75 o 
   2  14  21        8.98        0.37      5.43 o 
   3  14  21        0.47       -4.11      6.78 o 
   0  15  21        0.49       -0.08      8.29 o 
   1  15  21       14.02        0.84      7.03 o 
   0   0  22      107.74      103.41      6.47 o 
   1   0  22       46.38       43.47      3.91 o 
   2   0  22       81.43       88.58      4.32 o 
   3   0  22       65.07       83.16      4.27 o 
   4   0  22        2.34        3.69      3.83 o 
   5   0  22        2.73        3.97      4.71 o 
   6   0  22       25.52       15.46      6.14 o 
   7   0  22        8.80       22.47     12.69 o 
   0   1  22      516.03      543.13      8.57 o 
   1   1  22       89.75      100.26      3.54 o 
   2   1  22       64.38       63.81      2.34 o 
   3   1  22       83.18       78.05      3.85 o 
   4   1  22       94.28       89.56      3.34 o 
   5   1  22        5.50        3.63      2.35 o 
   6   1  22       14.68       17.41      4.04 o 
   7   1  22        6.63        4.26      7.98 o 
   0   2  22       85.55       85.67      5.29 o 
   1   2  22      140.89      138.51      3.97 o 
   2   2  22      177.30      183.40      5.23 o 
   3   2  22       87.85       89.73      4.62 o 
   4   2  22       14.37        9.97      3.99 o 
   5   2  22        7.97        8.54      3.47 o 
   6   2  22        3.93        4.17      5.11 o 
   7   2  22        1.93        3.32      6.97 o 
   0   3  22       14.95       12.49      3.21 o 
   1   3  22      222.15      221.78      4.81 o 
   2   3  22      179.15      166.34      4.86 o 
   3   3  22       10.12        8.28      3.13 o 
   4   3  22       17.29       15.63      3.73 o 
   5   3  22       16.90       11.49      4.84 o 
   6   3  22        0.68        1.38      4.60 o 
   7   3  22       25.10       16.88      8.75 o 
   0   4  22       12.71       11.54      2.61 o 
   1   4  22      248.65      255.24      5.33 o 
   2   4  22      178.24      171.22      4.73 o 
   3   4  22      236.62      245.70      6.69 o 
   4   4  22      113.83      115.71      7.00 o 
   5   4  22       28.26       23.13      4.67 o 
   6   4  22        7.05        3.81      4.56 o 
   7   4  22       28.49       17.92     10.22 o 
   0   5  22       51.50       62.94      3.34 o 
   1   5  22       87.77       95.63      5.08 o 
   2   5  22        1.12        5.68      3.84 o 
   3   5  22       17.99       21.37      3.89 o 
   4   5  22        7.54        8.29      3.97 o 
   5   5  22        1.78        2.48      4.38 o 
   6   5  22        7.60        3.69      6.01 o 
   7   5  22        2.45       -0.27      5.37 o 
   0   6  22      146.76      168.95      4.37 o 
   1   6  22       48.05       49.20      4.27 o 
   2   6  22       97.23      111.35      5.66 o 
   3   6  22      199.19      196.93      6.09 o 
   4   6  22       41.83       30.55      4.81 o 
   5   6  22        6.89        5.27      5.25 o 
   6   6  22       16.45       12.49      6.00 o 
   7   6  22        4.53       10.50      6.93 o 
   0   7  22       44.92       37.60      3.91 o 
   1   7  22       31.66       26.44      3.85 o 
   2   7  22       32.14       32.26      4.34 o 
   3   7  22      198.70      218.94      6.65 o 
   4   7  22       68.97       74.96      8.63 o 
   5   7  22        2.01        3.27      4.81 o 
   6   7  22       26.37       21.96      7.73 o 
   0   8  22      203.52      197.19      4.97 o 
   1   8  22      113.52      115.53      5.85 o 
   2   8  22       14.91       18.69      4.29 o 
   3   8  22       19.70       17.28      5.25 o 
   4   8  22        0.11       -0.29      3.33 o 
   5   8  22       26.22       22.29      5.32 o 
   6   8  22       20.79       31.29      9.29 o 
   0   9  22      251.96      279.79      6.29 o 
   1   9  22       79.30       77.51      5.48 o 
   2   9  22       10.29       10.94      4.18 o 
   3   9  22       62.00       45.32      8.00 o 
   4   9  22       43.24       34.38      8.94 o 
   5   9  22       15.46       18.59      5.65 o 
   6   9  22        6.90        8.28      6.80 o 
   0  10  22        0.35        1.74      2.95 o 
   1  10  22       22.64       16.16      4.21 o 
   2  10  22       63.19       36.30      9.35 o 
   3  10  22       11.24        5.42      4.57 o 
   4  10  22        0.58       -5.03      5.03 o 
   5  10  22       19.21       25.11      6.83 o 
   0  11  22        6.38        5.23      4.13 o 
   1  11  22        0.56        1.76      3.07 o 
   2  11  22       14.41        6.82      4.58 o 
   3  11  22       23.84       12.36      5.17 o 
   4  11  22        3.05       -0.29      4.21 o 
   5  11  22       15.00       17.73      9.75 o 
   0  12  22        1.14       -1.83      7.05 o 
   1  12  22       15.95        4.23      5.50 o 
   2  12  22       23.12       17.85      7.51 o 
   3  12  22       13.00       11.81      5.83 o 
   4  12  22        2.29        6.57      5.18 o 
   0  13  22        1.30       -0.14      6.28 o 
   1  13  22        3.14        1.11      5.18 o 
   2  13  22        3.26        3.38      5.46 o 
   3  13  22       10.27        0.62      4.61 o 
   0  14  22       28.89       -0.22      7.19 o 
   1  14  22       14.02        2.84      7.49 o 
   2  14  22       11.78        4.09      6.81 o 
   1   0  23      140.38      149.61      4.54 o 
   2   0  23       66.81       71.16      3.71 o 
   3   0  23      305.62      317.00      6.00 o 
   4   0  23       85.05       82.29      5.60 o 
   5   0  23       21.64       12.18      4.96 o 
   6   0  23        4.37       12.66      8.92 o 
   7   0  23       37.99       30.04     19.52 o 
   0   1  23      348.56      357.47      7.42 o 
   1   1  23       49.48       53.69      3.22 o 
   2   1  23       11.69       15.86      1.97 o 
   3   1  23      116.26      116.16      4.68 o 
   4   1  23       41.83       42.46      3.86 o 
   5   1  23        4.07        2.62      3.73 o 
   6   1  23        6.81        8.02      3.95 o 
   7   1  23       12.39       20.24     10.18 o 
   0   2  23       19.84       22.53      5.07 o 
   1   2  23      878.64      875.41      7.47 o 
   2   2  23       41.42       44.87      3.72 o 
   3   2  23       71.29       72.46      4.39 o 
   4   2  23      119.33      126.61      5.22 o 
   5   2  23       11.94        6.84      3.65 o 
   6   2  23        1.97        7.20      4.53 o 
   7   2  23        8.30        5.89      9.19 o 
   0   3  23       35.51       27.37      3.33 o 
   1   3  23      128.45      136.86      4.55 o 
   2   3  23      105.71      120.72      4.16 o 
   3   3  23       83.70       92.02      4.80 o 
   4   3  23       82.34       80.40      7.00 o 
   5   3  23       27.66       25.77      4.79 o 
   6   3  23       20.26       28.62      7.29 o 
   7   3  23        1.56       -0.80      5.22 o 
   0   4  23        1.28        2.69      2.28 o 
   1   4  23       72.72       83.31      4.58 o 
   2   4  23       70.55       80.09      4.25 o 
   3   4  23       97.12      104.19      5.80 o 
   4   4  23      120.32      130.66      6.18 o 
   5   4  23       10.62        7.60      5.23 o 
   6   4  23        1.72       10.02      4.87 o 
   7   4  23       25.11        9.83      8.21 o 
   0   5  23      782.86      767.79     14.13 o 
   1   5  23       77.93       79.40      5.19 o 
   2   5  23       96.00      106.65      5.71 o 
   3   5  23      101.99      103.88      5.32 o 
   4   5  23        0.97        2.31      3.29 o 
   5   5  23       11.80        7.72      4.78 o 
   6   5  23        9.01       15.31      5.93 o 
   7   5  23       16.80       40.70     11.28 o 
   0   6  23       42.07       43.29      2.90 o 
   1   6  23       75.40       88.70      4.36 o 
   2   6  23       20.51       14.16      3.91 o 
   3   6  23       43.19       42.51      5.79 o 
   4   6  23        1.06       -1.63      3.61 o 
   5   6  23       10.98        8.47      4.77 o 
   6   6  23        0.89       -1.84      5.75 o 
   0   7  23        0.08        0.42      2.80 o 
   1   7  23       21.74       28.50      3.91 o 
   2   7  23       64.67       68.00      5.57 o 
   3   7  23       55.89       40.61      7.08 o 
   4   7  23       54.31       31.86      7.28 o 
   5   7  23        2.83       -1.73      4.87 o 
   6   7  23       30.84       23.60      6.96 o 
   0   8  23       45.13       40.10      3.84 o 
   1   8  23       43.51       38.09      4.59 o 
   2   8  23       99.08      101.74      9.74 o 
   3   8  23        9.23       10.30      5.04 o 
   4   8  23       50.36       49.76      7.61 o 
   5   8  23       21.53       20.17      4.88 o 
   6   8  23        8.70       15.96      8.85 o 
   0   9  23      119.24      120.22      9.47 o 
   1   9  23       28.77       19.19      4.84 o 
   2   9  23       69.22       62.10     10.83 o 
   3   9  23       16.41        9.00      4.54 o 
   4   9  23        0.14        5.34      4.82 o 
   5   9  23       25.16       28.54      9.15 o 
   0  10  23        1.85        3.87      2.71 o 
   1  10  23      116.44      122.52      6.66 o 
   2  10  23        3.32        1.63      4.54 o 
   3  10  23       34.60       22.07      5.97 o 
   4  10  23        0.86        0.47      3.63 o 
   5  10  23        6.16        3.58      6.40 o 
   0  11  23        7.26        3.53      8.13 o 
   1  11  23       31.71       16.71      4.74 o 
   2  11  23       12.07        7.83      4.96 o 
   3  11  23        0.11        0.75      4.39 o 
   4  11  23       20.76       17.45      6.36 o 
   0  12  23        2.31       -0.32      8.88 o 
   1  12  23       10.32        2.63      5.91 o 
   2  12  23        1.24        2.68      4.92 o 
   3  12  23       12.05        7.91      5.47 o 
   4  12  23        2.29        7.16      5.53 o 
   0  13  23       15.80       -0.05      8.54 o 
   1  13  23        1.21        1.01      4.90 o 
   2  13  23       31.61        4.84      6.32 o 
   3  13  23        1.81        1.61      4.90 o 
   0  14  23        3.52        2.22      9.13 o 
   1  14  23       22.78        1.97      8.15 o 
   0   0  24      226.61      234.14      7.68 o 
   1   0  24        2.20        3.64      3.33 o 
   2   0  24       77.78       79.52      4.38 o 
   3   0  24      118.14      114.74      5.32 o 
   4   0  24      420.29      423.84      8.88 o 
   5   0  24        8.87        9.64      5.97 o 
   6   0  24        0.58       11.15      9.22 o 
   7   0  24       27.50       26.51     19.51 o 
   0   1  24        1.03        6.29      4.71 o 
   1   1  24       77.27       87.20      3.22 o 
   2   1  24       13.51       14.70      1.95 o 
   3   1  24      105.26      100.58      4.59 o 
   4   1  24        6.57        4.86      2.88 o 
   5   1  24        4.11        5.67      3.60 o 
   6   1  24        7.48        5.53      4.73 o 
   7   1  24       24.04       28.39     12.06 o 
   0   2  24      118.91      122.57      6.49 o 
   1   2  24       20.10       20.21      1.88 o 
   2   2  24       33.88       36.39      3.68 o 
   3   2  24        5.89        5.33      2.59 o 
   4   2  24       27.28       24.19      3.62 o 
   5   2  24        5.64        1.48      3.47 o 
   6   2  24        1.19        1.62      4.10 o 
   7   2  24       28.40       48.60     16.32 o 
   0   3  24      369.77      363.53      6.21 o 
   1   3  24        4.22        1.90      2.71 o 
   2   3  24       22.15       22.78      3.41 o 
   3   3  24       15.17       15.56      3.64 o 
   4   3  24       42.83       33.16      4.79 o 
   5   3  24       10.70        8.51      4.22 o 
   6   3  24        3.97        3.84      5.23 o 
   7   3  24       23.46       37.59     14.46 o 
   0   4  24        0.08        0.48      2.20 o 
   1   4  24      229.98      233.18      4.67 o 
   2   4  24      273.36      289.54      6.46 o 
   3   4  24       19.19       17.06      4.51 o 
   4   4  24        8.27        9.09      3.98 o 
   5   4  24        7.73       17.00      6.52 o 
   6   4  24       16.12       10.69      7.02 o 
   0   5  24       99.69       97.94      3.99 o 
   1   5  24       26.46       24.82      3.10 o 
   2   5  24        5.53        7.12      3.79 o 
   3   5  24       39.64       34.79      4.09 o 
   4   5  24        4.87        5.67      4.41 o 
   5   5  24        2.14        6.85      4.67 o 
   6   5  24       39.06       35.00      6.79 o 
   0   6  24        6.73       15.72      6.32 o 
   1   6  24       51.26       45.75      3.73 o 
   2   6  24      142.06      145.03      5.27 o 
   3   6  24       19.40       22.70      4.65 o 
   4   6  24        7.27       12.81      4.28 o 
   5   6  24       13.29       10.96      5.25 o 
   6   6  24       19.18       23.40      9.72 o 
   0   7  24       62.30       55.02      9.16 o 
   1   7  24        9.36       10.95      3.62 o 
   2   7  24       33.19       27.99      5.64 o 
   3   7  24       72.77       64.56      6.92 o 
   4   7  24       75.44       65.13      8.89 o 
   5   7  24       17.69       23.73      8.09 o 
   6   7  24        4.63        4.13      6.27 o 
   0   8  24       25.13       33.54     10.45 o 
   1   8  24       14.36       12.50      4.15 o 
   2   8  24       10.53        9.81      4.07 o 
   3   8  24       39.00       30.76      7.94 o 
   4   8  24       13.44       13.36      5.30 o 
   5   8  24        0.87        3.98      4.85 o 
   0   9  24       93.78      118.11     10.41 o 
   1   9  24       10.06        7.90      3.41 o 
   2   9  24        5.85        4.85      4.77 o 
   3   9  24       16.74        7.14      4.78 o 
   4   9  24       36.17       28.81      8.58 o 
   5   9  24        1.09        2.35      5.53 o 
   0  10  24       15.28       16.53      9.79 o 
   1  10  24        8.97        3.70      3.41 o 
   2  10  24       45.06       25.20      7.15 o 
   3  10  24       38.10       28.80      6.45 o 
   4  10  24       31.60       26.75      7.65 o 
   0  11  24       35.07       18.98      8.80 o 
   1  11  24        4.92        1.46      4.98 o 
   2  11  24        7.84        4.25      4.77 o 
   3  11  24        0.15        2.58      4.76 o 
   4  11  24        3.99        4.12      5.12 o 
   0  12  24        0.43       -7.98      7.98 o 
   1  12  24        7.28       -1.40      5.40 o 
   2  12  24       13.89        7.49      4.49 o 
   3  12  24        3.94        8.38      5.22 o 
   0  13  24        3.56       -0.79      8.05 o 
   1  13  24       13.17        8.33      6.45 o 
   2  13  24        4.44        6.20      6.63 o 
   1   0  25        8.79       -0.49      3.45 o 
   2   0  25       46.24       38.15      4.15 o 
   3   0  25       18.87       25.01      3.90 o 
   4   0  25        0.02       -1.62      2.61 o 
   5   0  25        6.29        4.87      6.29 o 
   6   0  25       14.35       24.34     12.66 o 
   0   1  25      133.61      139.58      5.42 o 
   1   1  25       43.18       38.41      3.33 o 
   2   1  25      123.55      124.85      4.70 o 
   3   1  25       52.84       48.54      5.84 o 
   4   1  25       42.96       39.83      4.21 o 
   5   1  25        8.22        6.76      4.37 o 
   6   1  25        1.73       -3.14      5.10 o 
   0   2  25       87.22       90.13      7.28 o 
   1   2  25       89.72       86.63      2.44 o 
   2   2  25       23.40       17.18      3.64 o 
   3   2  25       46.61       41.36      4.48 o 
   4   2  25        4.47        5.34      3.32 o 
   5   2  25        9.58        7.79      3.41 o 
   6   2  25        4.63        4.77      7.42 o 
   0   3  25        0.27        4.47      3.11 o 
   1   3  25       29.31       26.89      3.28 o 
   2   3  25       34.88       31.51      3.91 o 
   3   3  25        1.03        5.75      3.32 o 
   4   3  25       61.10       66.71      5.25 o 
   5   3  25        5.15        4.58      4.68 o 
   6   3  25       51.44       54.16     14.38 o 
   0   4  25        0.11        0.60      2.88 o 
   1   4  25       55.48       59.85      3.84 o 
   2   4  25       33.49       28.34      3.82 o 
   3   4  25        0.98        3.51      3.52 o 
   4   4  25       15.35       20.14      4.92 o 
   5   4  25       58.54       35.07      6.44 o 
   6   4  25       36.70       32.46      8.56 o 
   0   5  25       20.21       15.17      3.89 o 
   1   5  25       74.71       90.53      5.05 o 
   2   5  25       42.08       27.46      4.61 o 
   3   5  25        1.30       -2.96      3.61 o 
   4   5  25        5.72        5.04      4.17 o 
   5   5  25       17.31       14.73      5.54 o 
   6   5  25        1.81        9.81      6.38 o 
   0   6  25       12.44       21.31      7.93 o 
   1   6  25      114.22      121.84      8.42 o 
   2   6  25       71.94       88.51      6.73 o 
   3   6  25       34.74       27.49      7.09 o 
   4   6  25        5.65        6.42      4.13 o 
   5   6  25        4.84        0.62      4.04 o 
   6   6  25        7.64        8.94      5.70 o 
   0   7  25        1.12        5.24      7.65 o 
   1   7  25       18.79       17.53      3.27 o 
   2   7  25       17.95       13.37      4.26 o 
   3   7  25       26.08       21.60      5.13 o 
   4   7  25        2.72        5.10      4.74 o 
   5   7  25       37.86       33.26      9.65 o 
   0   8  25       60.57       40.57      8.70 o 
   1   8  25       70.46       70.77      5.43 o 
   2   8  25       98.15      102.51     12.90 o 
   3   8  25        2.42        5.51      5.16 o 
   4   8  25       14.50       11.93      4.89 o 
   5   8  25       14.46        8.84      6.13 o 
   0   9  25        1.43        3.20      8.78 o 
   1   9  25       42.43       38.47      8.87 o 
   2   9  25        7.07        3.67      4.62 o 
   3   9  25       31.31       18.41      4.93 o 
   4   9  25       18.99       18.22      5.45 o 
   5   9  25        7.14       15.02      7.54 o 
   0  10  25       11.07        9.67      9.84 o 
   1  10  25        6.19        8.70      6.20 o 
   2  10  25       10.96        6.92      5.11 o 
   3  10  25        1.38        3.70      4.92 o 
   4  10  25       38.85       36.72     10.13 o 
   0  11  25       11.49       13.62     10.10 o 
   1  11  25        9.90       10.84      6.74 o 
   2  11  25        5.56        4.72      4.27 o 
   3  11  25       28.46       32.77      8.18 o 
   0  12  25       16.09       10.77      9.80 o 
   1  12  25        5.39        2.17      5.65 o 
   2  12  25        0.59       -2.46      6.44 o 
   0  13  25        4.42        1.63      8.12 o 
   1  13  25        2.37       -2.65      7.35 o 
   0   0  26       87.48      106.37     15.35 o 
   1   0  26       91.91       82.24      5.29 o 
   2   0  26       15.04       12.17      2.79 o 
   3   0  26       26.72       35.65      5.19 o 
   4   0  26        8.07       11.61      8.96 o 
   5   0  26        1.01       -6.81      6.81 o 
   6   0  26        3.97        4.22      7.83 o 
   0   1  26        0.01        2.80      3.75 o 
   1   1  26      146.79      152.84      4.68 o 
   2   1  26       47.94       42.70      5.59 o 
   3   1  26        6.61        3.89      3.39 o 
   4   1  26       11.00       11.06      3.00 o 
   5   1  26       14.32       13.26      5.18 o 
   6   1  26       20.78       29.41      8.21 o 
   0   2  26       15.28       13.49      3.17 o 
   1   2  26       28.64       24.62      1.98 o 
   2   2  26        3.68        0.20      2.68 o 
   3   2  26       21.85       17.43      4.07 o 
   4   2  26        6.83        9.23      3.84 o 
   5   2  26        7.42        7.88      5.24 o 
   6   2  26       25.40       40.95     10.05 o 
   0   3  26        4.80        3.61      3.37 o 
   1   3  26       24.63       18.59      3.56 o 
   2   3  26       21.42       18.46      4.04 o 
   3   3  26       15.11       18.06      4.72 o 
   4   3  26       16.51       12.77      3.77 o 
   5   3  26        8.62       12.89      5.18 o 
   6   3  26        6.37        0.81      6.09 o 
   0   4  26       32.93       35.27      3.00 o 
   1   4  26       47.31       48.16      4.22 o 
   2   4  26       51.95       54.12      6.17 o 
   3   4  26        0.15        4.11      3.28 o 
   4   4  26       29.60       28.30      4.69 o 
   5   4  26       15.33       16.70      5.48 o 
   6   4  26        6.86        1.04      5.34 o 
   0   5  26        1.53        3.50      6.11 o 
   1   5  26       20.11       21.77      4.04 o 
   2   5  26       14.95       11.37      3.98 o 
   3   5  26       19.87       20.65      4.46 o 
   4   5  26       33.60       33.23      5.45 o 
   5   5  26        4.65        8.17      4.94 o 
   6   5  26        0.09       -0.91      4.38 o 
   0   6  26       46.96       47.97      9.41 o 
   1   6  26       12.49       12.20      3.93 o 
   2   6  26       20.20       17.49      4.73 o 
   3   6  26       27.31       21.49      5.60 o 
   4   6  26       16.42       17.39      5.16 o 
   5   6  26       11.35       18.47      6.29 o 
   0   7  26        4.87        5.36      8.09 o 
   1   7  26       41.07       43.17      4.69 o 
   2   7  26       57.09       41.71      6.64 o 
   3   7  26       74.92       58.55      8.11 o 
   4   7  26        2.82        7.31      4.74 o 
   5   7  26        2.48        6.42      6.66 o 
   0   8  26       57.15       49.78      9.62 o 
   1   8  26        2.40        3.45      2.56 o 
   2   8  26        1.01        1.59      4.23 o 
   3   8  26       22.09       16.26      5.19 o 
   4   8  26        4.80        8.40      5.56 o 
   5   8  26       14.51       17.86      7.61 o 
   0   9  26        4.60        0.02      9.54 o 
   1   9  26        2.30        3.86      5.91 o 
   2   9  26       13.15        9.90      5.59 o 
   3   9  26       17.85       16.80      5.99 o 
   4   9  26       26.79       18.16      6.06 o 
   0  10  26       15.48       19.73     12.27 o 
   1  10  26        1.75       -4.14      5.51 o 
   2  10  26        0.67        1.01      3.88 o 
   3  10  26       41.46       28.87      9.29 o 
   4  10  26       24.68       19.01      5.60 o 
   0  11  26        9.35        3.99      8.06 o 
   1  11  26        0.86        9.72      7.80 o 
   2  11  26        5.47        2.88      5.92 o 
   3  11  26        4.18        3.58      6.16 o 
   0  12  26        2.85        6.95     11.01 o 
   1  12  26        1.22        0.86      6.46 o 
   2  12  26        0.99        3.43      6.82 o 
   1   0  27       23.51       16.50      4.33 o 
   2   0  27       68.85       76.00      5.04 o 
   3   0  27       11.94        5.55      3.94 o 
   4   0  27       32.58       25.12      7.81 o 
   5   0  27        3.34       15.96      9.42 o 
   6   0  27       30.59       27.55      9.12 o 
   0   1  27       19.60       23.17      4.07 o 
   1   1  27        1.73        0.14      2.18 o 
   2   1  27       53.00       47.71      6.76 o 
   3   1  27       13.89       12.75      2.70 o 
   4   1  27        1.25        0.44      4.07 o 
   5   1  27        7.10       10.45      5.64 o 
   6   1  27       15.79       17.39      6.50 o 
   0   2  27       40.31       32.66      3.45 o 
   1   2  27       77.23       83.35      7.82 o 
   2   2  27       31.54       24.66      3.54 o 
   3   2  27       14.26       11.89      3.90 o 
   4   2  27        2.37        2.54      3.43 o 
   5   2  27        1.08       -4.21      6.33 o 
   6   2  27        8.64       20.59      7.29 o 
   0   3  27        2.07        2.65      2.38 o 
   1   3  27        8.76        7.43      3.49 o 
   2   3  27       46.62       38.63      4.17 o 
   3   3  27       10.18        8.39      4.13 o 
   4   3  27       10.66       10.20      4.02 o 
   5   3  27       18.14       10.02      7.35 o 
   6   3  27        4.42       12.42      7.16 o 
   0   4  27       20.90       12.03      3.50 o 
   1   4  27       20.28       20.42      3.67 o 
   2   4  27       18.27       14.06      4.09 o 
   3   4  27       79.96       77.35      9.16 o 
   4   4  27       43.92       39.28      5.36 o 
   5   4  27        0.29        2.89      4.82 o 
   0   5  27        1.71        1.48      5.98 o 
   1   5  27        7.98        5.09      3.61 o 
   2   5  27       63.05       59.68      4.44 o 
   3   5  27        7.17        8.46      5.04 o 
   4   5  27       30.81       21.72      5.68 o 
   5   5  27        8.17       15.94      6.59 o 
   0   6  27      138.85      118.25     13.11 o 
   1   6  27        5.81        7.40      3.70 o 
   2   6  27       46.04       32.55      4.95 o 
   3   6  27       10.47        9.91      4.34 o 
   4   6  27        1.36        1.83      3.74 o 
   5   6  27        2.88        4.30      5.24 o 
   0   7  27      119.85      135.14     16.65 o 
   1   7  27       18.40       18.62      4.60 o 
   2   7  27        4.57        3.72      4.09 o 
   3   7  27      103.93      125.66     12.34 o 
   4   7  27       14.73       14.72      5.79 o 
   5   7  27        3.96       10.41      6.32 o 
   0   8  27       12.73        6.38      8.85 o 
   1   8  27        5.89        6.56      6.52 o 
   2   8  27        2.12        8.36      4.99 o 
   3   8  27        2.92        0.12      3.63 o 
   4   8  27        3.09        5.46      5.15 o 
   0   9  27       34.64       21.67     12.58 o 
   1   9  27        3.74        4.42      5.90 o 
   2   9  27       11.27       14.46      6.02 o 
   3   9  27        4.29       11.71      5.70 o 
   4   9  27       26.12       18.30      6.86 o 
   0  10  27        3.44        9.85      9.25 o 
   1  10  27        0.63       -1.19      5.64 o 
   2  10  27        4.26       -2.75      5.87 o 
   3  10  27       22.89       18.22      6.44 o 
   0  11  27        1.51       -7.16      8.62 o 
   1  11  27        4.70        5.01      6.11 o 
   2  11  27        2.05        1.95      6.13 o 
   0  12  27        7.94       -7.77      9.92 o 
   0   0  28        0.00        2.88      8.05 o 
   1   0  28       18.29       15.01      5.74 o 
   2   0  28        0.00        1.86      2.27 o 
   3   0  28       44.27       30.55     10.85 o 
   4   0  28        0.72        2.48      6.15 o 
   5   0  28        1.84        9.15      9.45 o 
   0   1  28       22.96       14.79      5.29 o 
   1   1  28      128.66      140.27      7.21 o 
   2   1  28       19.16       18.84      3.48 o 
   3   1  28       38.15       26.83      4.51 o 
   4   1  28        3.40        1.68      4.54 o 
   5   1  28       22.28       22.27      6.30 o 
   0   2  28       70.36       63.28      5.03 o 
   1   2  28       52.50       57.54      4.44 o 
   2   2  28       96.36      112.28      6.03 o 
   3   2  28        3.19        4.23      3.11 o 
   4   2  28       10.50        3.66      4.96 o 
   5   2  28       10.19       17.30      8.19 o 
   0   3  28      124.73      118.66      4.58 o 
   1   3  28       30.58       25.77      4.13 o 
   2   3  28       69.60       82.49      6.36 o 
   3   3  28       10.49       10.77      4.09 o 
   4   3  28        1.70        2.83      4.63 o 
   5   3  28        9.84        9.40      7.12 o 
   0   4  28        7.40        3.37      2.00 o 
   1   4  28       60.59       50.15      5.47 o 
   2   4  28       24.59       21.93      4.66 o 
   3   4  28        1.59       -1.35      3.56 o 
   4   4  28        2.68        0.90      3.70 o 
   5   4  28       30.69       36.37      9.05 o 
   0   5  28        1.19       -1.04      7.03 o 
   1   5  28       92.77       86.27      4.58 o 
   2   5  28       28.70       23.62      4.60 o 
   3   5  28       36.78       23.49      5.23 o 
   4   5  28       17.31        9.48      4.74 o 
   5   5  28        9.25       15.23      5.14 o 
   0   6  28       30.35       26.76     10.16 o 
   1   6  28      105.21      107.22      5.21 o 
   2   6  28      104.16       99.94      9.53 o 
   3   6  28       92.83       94.06     12.31 o 
   4   6  28        5.49       15.28      6.97 o 
   5   6  28        1.32        2.33      5.10 o 
   0   7  28        5.42        4.09      7.18 o 
   1   7  28       26.28       20.06      5.81 o 
   2   7  28       22.63       24.22      4.90 o 
   3   7  28       10.14        0.80      3.91 o 
   4   7  28       53.88       47.73      7.25 o 
   0   8  28        0.09        0.36      7.26 o 
   1   8  28        2.56        1.04      5.36 o 
   2   8  28        7.49       -1.33      5.64 o 
   3   8  28       18.47       24.30      6.56 o 
   4   8  28        3.02        5.66      7.32 o 
   0   9  28        3.87        6.13     11.38 o 
   1   9  28        1.30       12.74      7.15 o 
   2   9  28        1.88        2.89      5.04 o 
   3   9  28       24.42       24.84      6.34 o 
   0  10  28        0.69        1.24      7.51 o 
   1  10  28       16.75        8.28      8.16 o 
   2  10  28        9.40        6.97      7.21 o 
   0  11  28       32.06       25.55     12.51 o 
   1  11  28       12.78       10.82      7.56 o 
   1   0  29       31.15       23.19      5.18 o 
   2   0  29        0.30        5.39      6.18 o 
   3   0  29        1.24        2.89      6.72 o 
   4   0  29       58.04       50.76     14.96 o 
   5   0  29        6.00       18.98      9.30 o 
   0   1  29        5.42        3.87      3.70 o 
   1   1  29       12.68        7.12      2.04 o 
   2   1  29       16.59       16.93      3.77 o 
   3   1  29        5.81        7.33      4.99 o 
   4   1  29       39.46       26.65      6.22 o 
   5   1  29        5.15       11.55      6.15 o 
   0   2  29       59.45       66.70      7.35 o 
   1   2  29       35.34       26.02      4.01 o 
   2   2  29       19.03       16.06      3.73 o 
   3   2  29       19.94       13.48      4.79 o 
   4   2  29        0.26        0.42      6.25 o 
   5   2  29       22.10       24.49      6.40 o 
   0   3  29       19.59       17.48      3.41 o 
   1   3  29       52.13       59.61      6.23 o 
   2   3  29       19.35       14.25      4.13 o 
   3   3  29        2.38        3.70      3.58 o 
   4   3  29        4.96       11.38      5.81 o 
   5   3  29       18.27       33.78     11.63 o 
   0   4  29       22.30       21.28     10.18 o 
   1   4  29       34.13       29.33      3.95 o 
   2   4  29       47.04       35.24      5.49 o 
   3   4  29       23.60       20.94      5.05 o 
   4   4  29       18.87       12.58      7.05 o 
   5   4  29        6.19       14.96      8.29 o 
   0   5  29        0.20        2.98      6.28 o 
   1   5  29       74.14       84.56      7.71 o 
   2   5  29       24.65       20.79      4.85 o 
   3   5  29       25.16       28.54      5.97 o 
   4   5  29        1.81        5.60      4.42 o 
   0   6  29       46.34       26.60      8.21 o 
   1   6  29        5.80        4.15      4.61 o 
   2   6  29       21.05       11.26      4.50 o 
   3   6  29       16.75       20.04      4.84 o 
   4   6  29        3.81        5.27      5.63 o 
   0   7  29       15.04        9.37      7.76 o 
   1   7  29       33.94       26.38      8.15 o 
   2   7  29       45.31       42.86      8.28 o 
   3   7  29        0.14        5.35      4.50 o 
   4   7  29        4.81       10.61      7.19 o 
   0   8  29        5.26        8.98     10.74 o 
   1   8  29        0.19        0.19      4.09 o 
   2   8  29        4.34        8.46      6.04 o 
   3   8  29       10.08       19.33      6.14 o 
   0   9  29        1.84       -4.68      8.44 o 
   1   9  29       15.79       18.84      7.82 o 
   2   9  29       21.49       17.16      7.17 o 
   0  10  29        9.15       11.04     11.24 o 
   1  10  29        4.99       13.86      8.65 o 
   0   0  30       26.93       17.79     10.99 o 
   1   0  30       10.99       10.96      5.71 o 
   2   0  30        1.31        2.47      6.73 o 
   3   0  30        2.12        6.76      7.65 o 
   4   0  30        0.99        9.68      9.05 o 
   5   0  30        1.17       -2.76      7.22 o 
   0   1  30        5.47        3.22      4.11 o 
   1   1  30       21.78       20.29      4.57 o 
   2   1  30        2.95        4.51      4.84 o 
   3   1  30        0.57       11.63      7.27 o 
   4   1  30        1.72        8.64      6.79 o 
   5   1  30        5.08       11.98      6.86 o 
   0   2  30       25.70       20.38      4.26 o 
   1   2  30        7.81        6.19      3.48 o 
   2   2  30       31.08       18.13      4.31 o 
   3   2  30       18.01       11.55      5.07 o 
   4   2  30        9.76       11.44      6.27 o 
   0   3  30        2.51        4.56      6.50 o 
   1   3  30        4.70        1.39      3.25 o 
   2   3  30       10.56        7.86      3.80 o 
   3   3  30        0.81        0.26      4.97 o 
   4   3  30       35.23       42.38     12.36 o 
   0   4  30      113.97      119.15     20.89 o 
   1   4  30       16.09       10.63      5.05 o 
   2   4  30       65.24       57.28      7.55 o 
   3   4  30        1.08        1.02      4.53 o 
   4   4  30        8.62        3.85      6.53 o 
   0   5  30      189.61      214.61     10.97 o 
   1   5  30        4.27        5.91      4.36 o 
   2   5  30        1.10        4.16      4.68 o 
   3   5  30        1.86       -1.84      3.66 o 
   4   5  30        2.47       10.85      5.65 o 
   0   6  30       16.05       12.39      8.83 o 
   1   6  30       64.57       49.85      9.85 o 
   2   6  30       15.68       18.69      5.44 o 
   3   6  30        5.32       13.70      4.81 o 
   4   6  30        1.04        4.68      6.50 o 
   0   7  30        0.71       -2.46      7.58 o 
   1   7  30       12.53       15.44      6.02 o 
   2   7  30       18.80       22.58      7.41 o 
   3   7  30       43.43       42.70      7.24 o 
   0   8  30        2.56        7.37     11.17 o 
   1   8  30        4.73        8.28      7.37 o 
   2   8  30        0.05        3.70      5.94 o 
   0   9  30       11.66       15.50     10.59 o 
   1   9  30        8.14       13.37      8.08 o 
   1   0  31        1.68       -1.22      6.53 o 
   2   0  31       86.72       62.45     19.32 o 
   3   0  31        2.00       10.08      9.57 o 
   4   0  31       13.42       17.50      9.18 o 
   0   1  31        9.54        8.08      8.81 o 
   1   1  31       17.62       18.03      4.45 o 
   2   1  31        8.62        9.46      5.86 o 
   3   1  31       22.31       22.35      7.74 o 
   4   1  31        6.62       18.80      6.42 o 
   0   2  31        3.85        3.61      4.96 o 
   1   2  31        2.34        4.79      3.86 o 
   2   2  31       21.26       14.02      5.49 o 
   3   2  31        4.11        8.87      5.72 o 
   4   2  31        6.50        5.18      6.15 o 
   0   3  31       73.74       74.45     11.73 o 
   1   3  31        5.86        7.44      4.06 o 
   2   3  31        7.64        7.96      4.19 o 
   3   3  31        7.63       12.29      7.34 o 
   4   3  31       28.71        7.00      8.26 o 
   0   4  31       12.62       11.67      6.50 o 
   1   4  31       19.05       22.80      5.67 o 
   2   4  31        5.11        2.81      3.47 o 
   3   4  31        2.59        3.01      5.31 o 
   4   4  31       23.47       21.38     10.05 o 
   0   5  31       12.69       13.07      9.12 o 
   1   5  31       10.67       12.26      6.16 o 
   2   5  31       20.97       22.48      6.38 o 
   3   5  31        8.62       10.57      4.59 o 
   0   6  31       25.22       12.22      8.20 o 
   1   6  31        2.93       -0.43      5.03 o 
   2   6  31       22.26       27.86      7.14 o 
   3   6  31        2.18        4.07      4.99 o 
   0   7  31        5.91        3.71     12.31 o 
   1   7  31       16.66       12.68      6.35 o 
   2   7  31       35.36       38.67      9.50 o 
   0   8  31        5.42        3.89      7.47 o 
   1   8  31        1.90       -4.51      7.39 o 
   0   0  32        5.78       17.40     16.46 o 
   1   0  32       10.62        1.27      7.22 o 
   2   0  32        0.91       -4.62     13.86 o 
   3   0  32        5.13        9.97      9.94 o 
   0   1  32       21.07       22.88      7.82 o 
   1   1  32       21.50       12.65      4.57 o 
   2   1  32       27.85       25.41      5.94 o 
   3   1  32        1.02        5.32      5.47 o 
   0   2  32        0.00        1.09      5.30 o 
   1   2  32       21.71       14.92      5.20 o 
   2   2  32        1.58        5.07      5.36 o 
   3   2  32        3.07       12.32      7.03 o 
   0   3  32        0.35       -1.68      5.51 o 
   1   3  32        5.20        7.28      4.71 o 
   2   3  32        7.07       12.90      5.25 o 
   3   3  32        3.77        7.51      5.98 o 
   0   4  32        5.79        3.44      8.12 o 
   1   4  32       20.00       16.39      6.24 o 
   2   4  32        0.15       -0.14      4.08 o 
   3   4  32       13.74       11.94      6.21 o 
   0   5  32       32.14       30.54      9.61 o 
   1   5  32       33.58       37.01      6.40 o 
   2   5  32        9.17       11.83      5.78 o 
   3   5  32        5.90        3.24      8.90 o 
   0   6  32        0.03        3.34      7.84 o 
   1   6  32        9.80       11.34      5.55 o 
   2   6  32        6.32        6.13      6.05 o 
   0   7  32        0.00        4.19      8.35 o 
   1   7  32        0.61        5.90      8.08 o 
   1   0  33       19.73        8.16      9.10 o 
   2   0  33       18.92       37.60     11.40 o 
   3   0  33        3.42       -1.08      7.38 o 
   0   1  33        0.83       -4.35     13.31 o 
   1   1  33       12.90       14.68      6.61 o 
   2   1  33        2.57        4.97      4.96 o 
   3   1  33        6.04       18.13      6.86 o 
   0   2  33        1.45       -4.03      5.84 o 
   1   2  33        8.31        3.28      6.21 o 
   2   2  33        4.89        0.69      4.01 o 
   3   2  33        2.60        5.50      5.83 o 
   0   3  33       14.10        8.78      6.29 o 
   1   3  33       38.75       27.62      7.38 o 
   2   3  33        1.95        6.13      7.54 o 
   0   4  33        4.44        6.19      8.33 o 
   1   4  33        2.43        3.52      4.31 o 
   2   4  33       31.40       41.75      9.88 o 
   0   5  33        1.08        0.55      6.28 o 
   1   5  33       25.60       28.64      6.64 o 
   0   6  33        0.59       15.20     10.85 o 
   0   0  34       35.75       38.00     19.41 o 
   1   0  34       26.94       53.48     17.31 o 
   2   0  34        0.22       11.30      9.14 o 
   0   1  34        1.91       11.64     14.57 o 
   1   1  34        6.13        5.38      7.61 o 
   2   1  34        2.88        4.10      8.30 o 
   0   2  34       10.08        5.74     13.78 o 
   1   2  34       10.94        9.22      7.94 o 
   2   2  34       11.86       16.04     12.38 o 
   0   3  34       14.08       11.71      8.10 o 
   1   3  34        3.80        3.98      6.35 o 
   0   4  34        1.43       -3.93      7.43 o 
                                                 
